# Supplementary material for: Tissue-Specific Metabolic Reprogramming during Wound-Induced Organ Formation in Tomato Hypocotyl Explants
Source: Int J Mol Sci. 2021 Sep 18;22(18):10112. doi: 10.3390/ijms221810112 (PMC8466849; doi:10.3390/ijms221810112)
Supplement: Supplementary file 1 [file ijms-22-10112-s001.zip]

Archive with 2 entries (2 files):
- 00_Larriba_ijms_supplemental.pdf
- SupplementalTables_LARRIBA_reviewed.xls
