# Supplementary material for: Tissue-Specific Metabolic Reprogramming during Wound-Induced Organ Formation in Tomato Hypocotyl Explants
Source: Int J Mol Sci. 2021 Sep 18;22(18):10112. doi: 10.3390/ijms221810112 (PMC8466849; doi:10.3390/ijms221810112)
Supplement: Supplementary file 1 [file ijms-22-10112-s001.zip › SupplementalTables_LARRIBA_reviewed.xls]

## Sheet: Supplemental Table 1
Supplemental Table 1. Primers for RT-PCRq validation of RNA-seq data
Gene	Accesion number	Oligonucleotide sequences (5'→3')		Product size (base pair)
WUS	Solyc02g083950	ACCACAAGTACAACACTACTACTAC	TGGTGATATTGAACACTCCCTAAAG	144
IAA2	Solyc09g083280	GCCACTGAGCTGAGATTAGGT	TGCCTTGGCAACAGGTGGTGG	177
ACTIN2	Solyc11g005330	CCAAGCAGCATGAAGATTA	CCTTTGAGATCCACATCTG	115

## Sheet: Supplemental Table 2
Supplemental Table 2. Biological process (BP) GO term enrichment analysis from k-means gene clustering
Cluster 1
exclusive apical					exclusive basal					common
Enrichment FDR	Genes in list	Total genes	Fold-enrichment	BP Functional Category	Enrichment FDR	Genes in list	Total genes	Fold-enrichment	BP Functional Category	Enrichment FDR	Genes in list	Total genes	Fold-enrichment	BP Functional Category
0.0053	3	10	30	Auxin efflux	7.7e-12	12	19	63.1579	Photosynthesis, light harvesting in photosystem I	1.7e-06	8	70	11.4286	Auxin-activated signaling pathway
0.0016	4	15	26.6667	Negative regulation of kinase activity	4.7e-13	15	29	51.7241	Photosynthesis, light harvesting	0.0072	3	27	11.1111	Gibberellin biosynthetic process
0.0016	4	15	26.6667	Negative regulation of phosphorylation	0.00076	5	12	41.6667	Photosynthetic electron transport in photosystem I	1.7e-06	8	74	10.8108	Cellular response to auxin stimulus
0.00044	5	19	26.3158	Negative regulation of transferase activity	0.00091	6	20	30	Response to high light intensity	0.0072	3	28	10.7143	Diterpenoid biosynthetic process
0.0024	5	32	15.625	Tropism	6.6e-07	12	44	27.2727	Protein-chromophore linkage	0.0072	4	64	6.25	Oligopeptide transmembrane transport
9.7e-06	10	70	14.2857	Auxin-activated signaling pathway	5.4e-05	9	35	25.7143	Response to hydrogen peroxide	0.0088	4	70	5.71429	Oligopeptide transport
1.1e-05	10	74	13.5135	Cellular response to auxin stimulus	4.2e-12	27	134	20.1493	Photosynthesis, light reaction	4.7e-05	10	212	4.71698	Response to auxin
0.0053	5	43	11.6279	Negative regulation of phosphorus metabolic process	2.7e-20	47	242	19.4215	Photosynthesis	0.0015	10	324	3.08642	Hormone-mediated signaling pathway
0.0032	8	108	7.40741	Amine metabolic process	1.1e-08	22	126	17.4603	Response to heat	0.0072	7	227	3.0837	Regulation of hormone levels
0.0037	11	212	5.18868	Response to auxin	0.00056	10	58	17.2414	Cellular response to heat	0.0024	10	352	2.84091	Cellular response to hormone stimulus
0.0016	15	324	4.62963	Hormone-mediated signaling pathway	5.4e-05	13	78	16.6667	Response to reactive oxygen species	0.0025	10	361	2.77008	Cellular response to endogenous stimulus
0.0013	16	352	4.54545	Cellular response to hormone stimulus	0.0009	11	75	14.6667	Response to antibiotic	0.0088	7	257	2.72374	Metal ion transport
0.00049	19	427	4.44965	Cellular response to organic substance	1.6e-09	32	239	13.3891	Response to light stimulus	0.0063	10	427	2.34192	Cellular response to organic substance
0.0016	16	361	4.43213	Cellular response to endogenous stimulus	5.1e-09	32	251	12.749	Response to radiation	0.0063	10	430	2.32558	Inorganic cation transmembrane transport
0.0024	15	343	4.37318	Response to external stimulus	2.1e-07	27	218	12.3853	Response to temperature stimulus	0.0072	10	462	2.1645	Cation transmembrane transport
0.00085	24	666	3.6036	Cellular response to chemical stimulus	1.7e-14	66	629	10.4928	Response to abiotic stimulus	0.0072	10	472	2.11864	Inorganic ion transmembrane transport
0.0036	21	629	3.33863	Response to abiotic stimulus	2.9e-05	24	231	10.3896	Response to drug	0.0072	11	556	1.97842	Cation transport
0.0036	24	770	3.11688	Response to organic substance	2.2e-08	48	534	8.98876	Generation of precursor metabolites and energy	0.0072	12	634	1.89274	Response to hormone
0.0037	30	1082	2.77264	Signal transduction	8e-05	31	373	8.31099	Defense response	0.0072	12	643	1.86625	Response to endogenous stimulus
0.0038	30	1086	2.76243	Signaling	5.4e-05	42	579	7.25389	Response to oxygen-containing compound	0.0072	12	666	1.8018	Cellular response to chemical stimulus
0.0027	33	1202	2.74542	Cell communication	0.00052	48	770	6.23377	Response to organic substance	0.003	19	1202	1.5807	Cell communication
0.0051	33	1273	2.5923	Response to chemical	4.3e-15	183	2970	6.16162	Response to stimulus	0.0072	16	1082	1.47874	Signal transduction
9.7e-06	76	2970	2.55892	Response to stimulus	6.6e-06	77	1273	6.0487	Response to chemical	0.0072	16	1086	1.4733	Signaling
0.0011	47	1854	2.53506	Cellular response to stimulus	1.3e-06	87	1446	6.0166	Response to stress	0.0072	18	1273	1.41398	Response to chemical
0.0027	55	2434	2.25965	Regulation of cellular metabolic process	0.00049	67	1202	5.57404	Cell communication	0.003	34	2970	1.14478	Response to stimulus
0.0042	53	2389	2.2185	Regulation of primary metabolic process	2.8e-07	179	3615	4.95159	Regulation of cellular process	0.0072	44	4593	0.95798	Biological regulation
0.00049	79	3615	2.18534	Regulation of cellular process	7.9e-08	195	3955	4.93047	Regulation of biological process
0.00033	86	3955	2.17446	Regulation of biological process	0.00063	100	2029	4.92854	Oxidation-reduction process
0.0046	57	2640	2.15909	Regulation of metabolic process	0.00061	116	2434	4.76582	Regulation of cellular metabolic process
0.00016	98	4593	2.13368	Biological regulation	8.6e-07	214	4593	4.65926	Biological regulation
Cluster 2
exclusive apical					exclusive basal					common
Enrichment FDR	Genes in list	Total genes	Fold-enrichment	BP Functional Category	Enrichment FDR	Genes in list	Total genes	Fold-enrichment	BP Functional Category	No enriched term is found
0.015	3	17	17.6471	Red or far-red light signaling pathway	1.4e-06	6	15	40	Sulfate transmembrane transport
0.015	3	17	17.6471	Cellular response to red or far red light	3.1e-06	6	17	35.2941	Sulfate transport
0.017	4	42	9.52381	Cellular response to light stimulus	5.1e-06	7	30	23.3333	Sulfur compound transport
0.015	5	56	8.92857	Nucleosome assembly	2.4e-05	7	40	17.5	Lipid homeostasis
0.015	5	62	8.06452	Chromatin assembly	2.9e-07	11	74	14.8649	Sterol metabolic process
0.015	5	67	7.46269	Response to red or far red light	3.6e-07	12	95	12.6316	Steroid metabolic process
0.015	5	70	7.14286	DNA packaging	6.2e-09	16	135	11.8519	Hormone biosynthetic process
0.015	5	71	7.04225	Nucleosome organization	2.9e-05	9	79	11.3924	Steroid biosynthetic process
0.015	5	71	7.04225	Chromatin assembly or disassembly	5.1e-06	11	101	10.8911	Inorganic anion transport
0.015	8	193	4.14508	Detoxification	5.3e-05	9	86	10.4651	Sulfur compound biosynthetic process
0.015	9	230	3.91304	Response to toxic substance	4.2e-10	22	234	9.40171	Sulfur compound metabolic process
0.015	28	1446	1.93638	Response to stress	1.9e-08	18	194	9.27835	Hormone metabolic process
0.0017	51	2970	1.71717	Response to stimulus	2.7e-08	19	227	8.37004	Regulation of hormone levels
0.018	31	1854	1.67206	Cellular response to stimulus	1e-05	13	162	8.02469	Anion transmembrane transport
					6.2e-08	21	297	7.07071	Anion transport
					1.4e-05	15	226	6.63717	Organic hydroxy compound metabolic process
					3.7e-05	15	248	6.04839	Response to biotic stimulus
					5.7e-06	21	401	5.23691	Homeostatic process
					2.1e-09	38	777	4.8906	Regulation of biological quality
					8.7e-06	22	452	4.86726	Lipid biosynthetic process
					2.7e-08	38	873	4.35281	Ion transport
					7.1e-06	27	639	4.22535	Ion transmembrane transport
					2.1e-09	52	1351	3.849	Transmembrane transport
					6.5e-06	32	844	3.79147	Lipid metabolic process
					1.1e-12	75	2029	3.6964	Oxidation-reduction process
					4.3e-05	39	1273	3.06363	Response to chemical
					4.4e-06	65	2430	2.6749	Transport
					5.7e-06	65	2464	2.63799	Establishment of localization
					2.1e-05	65	2584	2.51548	Localization
					2.1e-05	72	2970	2.42424	Response to stimulus
Cluster 3
exclusive apical					exclusive basal					common
Enrichment FDR	Genes in list	Total genes	Fold-enrichment	BP Functional Category	Enrichment FDR	Genes in list	Total genes	Fold-enrichment	BP Functional Category	Enrichment FDR	Genes in list	Total genes	Fold-enrichment	BP Functional Category
2e-14	10	19	52.6316	Photosynthesis, light harvesting in photosystem I	0.00052	5	23	21.7391	Systemic acquired resistance	0.00012	4	30	13.3333	Microtubule cytoskeleton organization involved in mitosis
3.6e-14	11	29	37.931	Photosynthesis, light harvesting	0.00065	6	40	15	Defense response, incompatible interaction	0.00012	4	30	13.3333	Mitotic spindle organization
6.4e-05	4	13	30.7692	Protein stabilization	8.5e-09	16	115	13.913	Hydrogen peroxide catabolic process	7.8e-06	6	58	10.3448	Negative regulation of peptidase activity
1.3e-10	10	44	22.7273	Protein-chromophore linkage	8.5e-09	16	120	13.3333	Hydrogen peroxide metabolic process	7.8e-06	6	58	10.3448	Negative regulation of endopeptidase activity
0.00027	4	19	21.0526	Regulation of protein stability	9.4e-09	16	127	12.5984	Antibiotic catabolic process	7.8e-06	6	59	10.1695	Regulation of endopeptidase activity
1.9e-09	10	58	17.2414	Cellular response to heat	1.7e-08	16	136	11.7647	Cofactor catabolic process	8e-06	6	60	10	Regulation of peptidase activity
7.6e-05	5	30	16.6667	Cellular response to unfolded protein	9.4e-09	17	145	11.7241	Reactive oxygen species metabolic process	8.4e-06	6	61	9.83607	Negative regulation of proteolysis
7.6e-05	5	30	16.6667	Response to unfolded protein	8.5e-09	19	178	10.6742	Cellular oxidant detoxification	4.2e-07	9	122	7.37705	Regulation of mitotic cell cycle
1.6e-06	7	44	15.9091	de novo posttranslational protein folding	9.4e-09	19	190	10	Cellular detoxification	7.8e-06	7	95	7.36842	Regulation of proteolysis
1.6e-06	7	44	15.9091	Chaperone cofactor-dependent protein refolding	9.4e-09	19	193	9.84456	Cellular response to toxic substance	5.4e-07	9	132	6.81818	Regulation of cell cycle process
8.8e-07	8	60	13.3333	Chaperone-mediated protein folding	9.4e-09	19	193	9.84456	Detoxification	4.9e-05	6	89	6.74157	Negative regulation of hydrolase activity
8.7e-06	7	56	12.5	de novo protein folding	0.00029	9	92	9.78261	Cell wall modification	1.3e-05	8	154	5.19481	Regulation of protein kinase activity
6.7e-05	6	50	12	Protein refolding	9.4e-09	21	240	8.75	Drug catabolic process	4.2e-07	11	216	5.09259	Microtubule-based process
1.2e-11	15	126	11.9048	Response to heat	1.4e-07	19	230	8.26087	Response to toxic substance	5.9e-06	9	179	5.02793	Regulation of transferase activity
2.4e-11	15	134	11.194	Photosynthesis, light reaction	1.4e-06	17	217	7.8341	Antibiotic metabolic process	1.8e-05	8	162	4.93827	Regulation of kinase activity
0.0011	5	53	9.43396	Cellular response to topologically incorrect protein	0.0015	9	118	7.62712	Galacturonan metabolic process	5.4e-07	11	226	4.86726	Mitotic cell cycle process
1.4e-12	20	242	8.26446	Photosynthesis	1.4e-06	19	272	6.98529	Response to oxidative stress	4.2e-07	12	260	4.61538	Mitotic cell cycle
0.00054	6	74	8.10811	Sterol metabolic process	0.00083	11	162	6.79012	Plant-type cell wall organization or biogenesis	9.2e-06	9	200	4.5	Regulation of organelle organization
1.9e-09	16	218	7.33945	Response to temperature stimulus	7e-07	21	314	6.6879	Cell wall organization	3.1e-05	8	178	4.49438	Regulation of protein phosphorylation
7.7e-09	15	208	7.21154	Protein folding	1.4e-06	21	331	6.34441	External encapsulating structure organization	4.5e-06	10	226	4.42478	Regulation of cell cycle
6.2e-09	16	239	6.69456	Response to light stimulus	6e-07	25	430	5.81395	Cell wall organization or biogenesis	4.2e-05	8	188	4.25532	Regulation of phosphorylation
1.1e-08	16	251	6.3745	Response to radiation	1.8e-05	20	354	5.64972	Polysaccharide metabolic process	3.1e-05	9	240	3.75	Drug catabolic process
1.2e-15	34	629	5.40541	Response to abiotic stimulus	0.0013	17	373	4.55764	Defense response	8.1e-08	16	435	3.67816	Regulation of cellular protein metabolic process
1.1e-07	21	534	3.93258	Generation of precursor metabolites and energy	0.00013	27	666	4.05405	Cellular response to chemical stimulus	3.8e-05	9	247	3.64372	Regulation of cellular component organization
0.0013	15	579	2.59067	Response to oxygen-containing compound	0.00063	26	694	3.7464	Drug metabolic process	8.1e-08	16	446	3.58744	Regulation of protein metabolic process
0.001	18	770	2.33766	Response to organic substance	6e-07	52	1467	3.54465	Catabolic process	5.1e-05	9	260	3.46154	Regulation of protein modification process
2e-05	31	1446	2.14385	Response to stress	3.8e-08	68	2029	3.3514	Oxidation-reduction process	1.9e-05	11	357	3.08123	Cell cycle process
0.00074	25	1273	1.96386	Response to chemical	0.00065	39	1273	3.06363	Response to chemical	4.2e-07	16	536	2.98507	Regulation of catalytic activity
2.2e-08	57	2970	1.91919	Response to stimulus	0.00083	38	1245	3.05221	Cellular catabolic process	5.4e-07	16	567	2.82187	Regulation of molecular function
6.7e-05	37	2029	1.82356	Oxidation-reduction process	0.00029	44	1446	3.04288	Response to stress	3.1e-05	12	458	2.62009	Cell cycle
Cluster 4
Enrichment FDR	Genes in list	Total genes	Fold-enrichment	BP Functional Category
3e-05	7	37	18.9189	Plant-type secondary cell wall biogenesis
0.00046	6	41	14.6341	Xyloglucan metabolic process
0.00022	8	76	10.5263	Hemicellulose metabolic process
1.2e-07	15	143	10.4895	Cell redox homeostasis
0.0008	8	93	8.60215	Cell wall polysaccharide metabolic process
1.5e-05	13	156	8.33333	Cell wall biogenesis
7.4e-05	11	137	8.0292	Cell wall macromolecule metabolic process
0.0069	7	102	6.86275	Plant-type cell wall biogenesis
2.1e-05	16	259	6.17761	Cellular homeostasis
0.0054	9	162	5.55556	Plant-type cell wall organization or biogenesis
0.0063	9	167	5.38922	Cellular glucan metabolic process
0.002	11	211	5.21327	Cellular polysaccharide metabolic process
0.0082	9	176	5.11364	Glucan metabolic process
0.00012	16	314	5.09554	Electron transport chain
3.7e-05	20	430	4.65116	Cell wall organization or biogenesis
0.0014	15	354	4.23729	Polysaccharide metabolic process
0.0014	16	401	3.99002	Homeostatic process
0.0083	17	534	3.18352	Generation of precursor metabolites and energy
Cluster 5
Enrichment FDR	Genes in list	Total genes	Fold-enrichment	BP Functional Category
5e-06	8	36	22.2222	Sterol biosynthetic process
8e-08	13	79	16.4557	Steroid biosynthetic process
2.6e-06	11	74	14.8649	Sterol metabolic process
8e-08	14	95	14.7368	Steroid metabolic process
4.2e-05	9	66	13.6364	Alpha-amino acid catabolic process
2e-05	10	77	12.987	Cellular amino acid catabolic process
7.2e-08	17	144	11.8056	Organic hydroxy compound biosynthetic process
1.4e-07	20	226	8.84956	Organic hydroxy compound metabolic process
3.4e-05	17	249	6.82731	Alpha-amino acid metabolic process
1.2e-05	19	284	6.69014	Response to inorganic substance
2.8e-06	26	452	5.75221	Lipid biosynthetic process
2.8e-06	30	579	5.18135	Response to oxygen-containing compound
6.1e-06	31	643	4.82115	Response to endogenous stimulus
1.4e-07	43	916	4.69432	Oxoacid metabolic process
1.4e-07	43	918	4.6841	Organic acid metabolic process
3.4e-05	29	634	4.57413	Response to hormone
5.2e-06	35	777	4.5045	Regulation of biological quality
2.6e-06	39	882	4.42177	Carboxylic acid metabolic process
3e-13	87	2029	4.28783	Oxidation-reduction process
1.2e-05	36	844	4.2654	Lipid metabolic process
7.2e-08	54	1273	4.24195	Response to chemical
1.7e-09	66	1565	4.21725	Small molecule metabolic process
5e-06	40	957	4.17973	Carbohydrate metabolic process
4.1e-06	49	1292	3.79257	Organic substance catabolic process
2.8e-06	54	1467	3.68098	Catabolic process
2.6e-06	89	2970	2.99663	Response to stimulus
1.3e-05	119	4593	2.5909	Biological regulation

## Sheet: Supplemental Table 3
Table S9: Log2 fold change and FDR (adjusted p-valor) values of DEGs during wound-induced organ formation
	apical							basal
	log2FoldChange			padj			log2FoldChange			padj
Solyc ID	T1-T0	T4-T0	T8-T0	T1-T0	T4-T0	T8-T0	T1-T0	T4-T0	T8-T0	T1-T0	T4-T0	T8-T0
Solyc00g014790	5.37049	-1.18424	0.350462	3.06172e-06	0.453905	0.827808	-2.0544	-3.96202	-6.32946	0.0112291	3.23909e-06	4.19802e-09
Solyc00g019950	-0.270716	-5.51637	-2.40289	0.861652	2.30161e-05	0.0679839	-0.209299	-1.37954	-2.09496	0.859034	0.207425	0.0504559
Solyc00g019970	-0.592149	-4.16763	-2.46752	0.681963	0.000743022	0.0553703	0.197304	-1.49123	-1.96032	0.864158	0.159376	0.0601369
Solyc00g019980	3.34524	-2.75396	-2.51946	1.96063e-06	0.000345398	0.00121184	-0.859075	-3.93349	-4.27543	0.147395	7.27122e-12	1.06417e-13
Solyc00g019990	3.84262	-0.360757	0.159647	0.000321093	0.798263	0.917146	-0.638506	-3.61253	-3.91657	0.457824	2.90687e-05	6.50208e-06
Solyc00g020000	2.90622	-3.18619	-3.8453	2.49465e-05	0.000104475	2.39545e-05	-1.12332	-4.28918	-4.26348	0.0481017	3.88888e-12	1.94681e-12
Solyc00g020010	3.50337	-2.02873	-0.731912	8.40071e-05	0.0470704	0.5002	-0.733018	-3.39098	-3.56172	0.326255	2.56923e-06	7.42292e-07
Solyc00g020020	3.38944	-2.66325	-1.04777	1.60314e-07	0.000338165	0.163199	-0.0842481	-3.30198	-3.81672	0.890105	3.63647e-10	6.14012e-13
Solyc00g020040	0.723356	-2.54117	-2.49136	0.385793	0.00158854	0.0023297	1.17337	0.413618	-0.66677	0.0735742	0.575412	0.363286
Solyc00g021630	-0.889495	-4.85352	-2.82534	0.4718	1.57037e-05	0.0131261	-0.112828	-0.714443	-1.24144	0.915524	0.481979	0.20324
Solyc00g021640	-0.613684	-3.32424	-2.52493	0.53702	0.000141302	0.00477483	-0.256257	-1.81436	-1.67819	0.74827	0.0131044	0.0221729
Solyc00g028960	-0.422279	-5.74927	-7.07776	0.655532	1.1438e-12	3.09941e-16	-2.74242	-10.7562	-5.95506	2.67154e-05	4.78098e-15	1.49739e-16
Solyc00g032030	11.8578	1.71921	0.865703	1.7763e-14	0.431836	0.753044	-7.77025	-9.37414	-10.3805	2.31596e-69	1.12409e-50	2.30229e-39
Solyc00g094520	0.222053	-3.16082	-0.990363	0.87635	0.00813991	0.447507	-0.482232	-1.69231	-1.93314	0.638385	0.0860324	0.0485731
Solyc00g118690	4.16908	-2.45516	-0.31056	7.87011e-08	0.0128466	0.767227	-1.68735	-3.59901	-3.29565	0.00598828	1.77564e-08	1.35562e-07
Solyc00g500023	2.64948	-2.41743	-2.49886	0.0162917	0.0458732	0.044171	-6.57215	-3.8428	-5.3301	4.40071e-08	1.98763e-05	4.1555e-08
Solyc00g500039	-5.5811	-5.31808	-2.1917	1.81108e-06	5.31915e-06	0.0799688	-0.27591	0.0818461	-1.16384	0.807891	0.945329	0.283718
Solyc00g500042	5.40011	-1.25909	-3.10404	3.82001e-05	0.435373	0.0940307	-6.65529	-6.40988	-7.0418	3.54255e-07	2.53165e-07	9.60836e-08
Solyc00g500062	0.711071	-1.29813	-1.90505	0.309163	0.0528692	0.00424117	-3.73615	-3.53811	-3.75741	5.11213e-13	6.38603e-12	2.81365e-13
Solyc00g500063	2.35239	-3.82831	-2.74867	0.0262363	0.000179205	0.00935357	-7.0016	-6.03404	-6.92636	1.6216e-18	6.15147e-14	5.43035e-18
Solyc00g500083	-5.67335	-5.29282	-2.17578	1.76344e-06	8.18703e-06	0.0873355	-0.0169723	0.129673	-1.07002	0.989204	0.914708	0.335582
Solyc00g500088	7.79754	-0.0403546	-2.91906	3.42769e-10	0.988363	0.185302	-8.04897	-8.20975	-8.41698	1.33395e-09	7.83672e-10	2.95376e-10
Solyc00g500095	-0.428548	-1.74892	-1.0595	0.726981	0.106158	0.35923	-4.09661	-6.455	-4.75478	3.43523e-07	5.60851e-16	3.66387e-09
Solyc00g500096	1.73184	-1.57375	-2.71458	0.0880312	0.141355	0.0136141	-3.45623	-4.65707	-4.2406	6.35589e-06	3.17901e-09	4.3129e-08
Solyc00g500140	8.00446	-4.0819	-3.92802	4.67993e-19	0.0299163	0.0398582	-11.0428	-11.2036	-9.55713	5.45297e-18	2.35234e-18	3.13089e-17
Solyc00g500183	1.94195	-2.19248	-1.84753	0.0133238	0.00906533	0.0305715	-2.60048	-2.67603	-3.42328	2.54417e-05	1.64635e-05	4.58834e-08
Solyc00g500184	-1.18349	-3.17682	-1.90657	0.239471	0.000690816	0.051457	-0.322468	-0.475003	-0.926146	0.704807	0.584123	0.261518
Solyc00g500185	-0.411839	-2.15169	-0.464691	0.63423	0.00514975	0.597164	0.449819	-0.0363815	-0.770611	0.494617	0.960952	0.244328
Solyc00g500228	-0.320967	-3.54835	-1.53548	0.821388	0.00241249	0.223248	-0.817459	-0.706905	-1.32725	0.417233	0.502537	0.186006
Solyc00g500250	-0.219612	-4.20809	-2.46669	0.896039	0.00248245	0.0817888	-1.65395	-1.72355	-2.26279	0.143709	0.133924	0.0465229
Solyc00g500353	-1.66113	-2.38438	-1.69004	0.101388	0.0155018	0.100236	-4.70054	-6.98813	-5.22728	4.1595e-10	8.73499e-21	4.41506e-12
Solyc00g500373	0.948431	1.1634	0.826247	0.272811	0.169094	0.357722	-1.72867	-1.2384	-1.32705	0.00425261	0.0461011	0.0320142
Solyc01g005000	0.0931051	-1.34466	-1.0101	0.644361	4.11454e-16	1.89844e-09	0.397041	1.0749	0.0486138	0.00590722	7.15574e-15	0.776268
Solyc01g005040	2.2525	2.16311	3.3309	0.000161906	0.000294839	1.33224e-08	-3.60974	-1.06794	0.980875	1.89104e-13	0.0330827	0.0506281
Solyc01g005060	-0.0732654	-0.389964	-0.431966	0.843013	0.224693	0.18248	-1.49923	-1.56267	-1.84692	1.05877e-10	2.01368e-11	1.67895e-15
Solyc01g005090	3.53899	0.133954	-1.09159	0.00762585	0.94022	0.499055	0.873134	1.21981	2.05658	0.41805	0.259732	0.0479028
Solyc01g005100	-0.879931	-0.969978	-1.16345	2.74761e-07	1.19164e-08	7.85663e-12	-0.77378	-0.441477	-0.528682	1.9723e-08	0.00193877	0.000178402
Solyc01g005120	-0.527096	-2.00122	-1.69733	0.0892383	2.24923e-12	4.17191e-09	-0.544781	-0.209047	-0.401057	0.0240179	0.431337	0.110989
Solyc01g005140	5.54699	7.17813	8.13163	1.55621e-12	1.4663e-20	5.52971e-26	2.33929	1.38427	3.03349	2.19918e-10	0.00028643	1.38033e-16
Solyc01g005150	1.1189	-0.725343	-0.53028	0.0873166	0.292047	0.463502	-2.58956	-1.7763	-1.3693	2.34389e-07	0.000458314	0.00768019
Solyc01g005160	0.907814	-0.77463	-2.47343	0.563465	0.629925	0.1051	-3.23654	-6.83846	-5.70257	0.00271622	1.19884e-10	8.76178e-08
Solyc01g005210	-3.27943	-2.19862	-1.26257	7.24873e-64	2.4902e-29	3.06901e-10	-0.0388191	0.0756292	0.733539	0.84066	0.698257	8.89728e-06
Solyc01g005220	3.02901	2.44724	2.26942	5.99841e-34	1.72196e-22	2.80264e-19	-0.324874	-1.43345	-0.719134	0.124861	5.61553e-13	0.000446897
Solyc01g005280	0.355726	-0.0455428	-0.229846	0.233642	0.897465	0.472994	-1.26342	0.0760941	-0.564426	4.93152e-09	0.769678	0.0120708
Solyc01g005300	-2.06003	-0.585052	0.266499	1.46081e-28	0.00278068	0.209237	4.87708	4.95719	5.43421	7.06241e-191	1.69701e-197	8.2995e-238
Solyc01g005320	0.259874	-3.68528	-2.95792	0.628176	9.10553e-16	1.13299e-10	-1.76365	-0.402335	-0.150104	1.03263e-06	0.317991	0.729317
Solyc01g005340	-0.481401	1.22428	0.481763	0.0264161	1.64129e-09	0.027645	1.64297	1.66787	1.89174	1.04172e-23	2.63475e-24	4.84031e-31
Solyc01g005350	-1.51733	4.09336	1.6011	0.0675345	9.9477e-08	0.0539684	2.15202	3.44453	2.93653	0.0236106	0.000148272	0.00146468
Solyc01g005390	2.68968	3.02443	2.68747	3.24568e-06	1.29031e-07	3.72166e-06	0.8502	0.267467	0.525876	0.071788	0.613497	0.295202
Solyc01g005400	-1.41258	-2.53239	-2.84444	0.0051882	2.34395e-07	7.22796e-09	-2.84944	-0.298312	-0.00977005	4.25927e-13	0.51167	0.984696
Solyc01g005410	1.26668	0.188574	0.819431	5.50633e-07	0.521164	0.00174448	-0.0250293	-0.846243	-0.668594	0.919285	4.35163e-05	0.0014805
Solyc01g005440	-0.761957	-0.481321	-0.450601	4.2279e-05	0.0120119	0.0208751	-1.06128	-0.567083	-0.695787	4.34669e-13	0.00018047	3.53325e-06
Solyc01g005450	1.67151	-0.466261	0.378723	0.00018085	0.350317	0.464866	-1.84332	-1.56218	-1.07038	2.14593e-07	1.39742e-05	0.00351174
Solyc01g005460	-0.0704766	-1.42101	-1.02951	0.851813	1.76907e-06	0.000750392	-2.09157	-0.783098	-1.41586	3.99096e-19	0.00130201	2.28397e-09
Solyc01g005470	-1.98251	-3.31894	-2.90896	0.00261513	2.00169e-07	6.98095e-06	-1.22552	-2.04848	-0.261146	0.0217807	9.80451e-05	0.669998
Solyc01g005520	1.41865	1.76432	1.36391	5.58136e-11	1.6221e-16	3.67693e-10	-2.30718	-2.02965	-1.93289	2.0522e-41	2.83266e-32	2.21202e-29
Solyc01g005530	-0.829288	-0.637631	-1.07733	4.00604e-06	0.000460164	1.86812e-09	0.0851433	0.321856	0.401408	0.603368	0.0350595	0.00758343
Solyc01g005560	0.946305	0.954705	1.01737	9.80331e-07	7.30708e-07	1.42278e-07	1.94156	1.28942	1.15327	1.13272e-37	4.03511e-17	7.16645e-14
Solyc01g005570	-1.07031	-1.1986	-1.13721	8.90503e-13	8.27073e-16	3.43278e-14	-0.427239	-0.00251773	-0.027716	0.000630478	0.986723	0.856538
Solyc01g005590	0.428141	-2.1081	-1.38822	0.237869	9.09938e-11	3.26686e-05	-2.05749	-1.77137	-1.80002	2.68137e-15	1.53676e-11	7.24394e-12
Solyc01g005630	1.67734	0	0	0.577138	1	1	0	8.23154	8.18437	1	1.37261e-05	1.59888e-05
Solyc01g005640	-0.45658	-0.957478	-1.09451	0.00398523	3.28666e-10	7.46095e-13	-0.139432	-0.732642	-0.478552	0.298132	3.06458e-09	0.000146231
Solyc01g005680	-1.73263	-2.84201	-2.92441	2.74097e-06	3.44691e-15	6.98409e-16	0.527085	-1.06956	-0.902639	0.0921043	0.000438261	0.00338365
Solyc01g005720	-1.59542	-0.877626	-1.33101	0.0443409	0.263993	0.101367	-5.39904	-4.74987	-2.61401	3.81514e-15	1.58291e-15	6.7018e-08
Solyc01g005730	-0.264682	0.0902377	0.447947	0.701711	0.902659	0.499329	-4.0678	-2.80811	-1.20254	8.51669e-19	1.26131e-10	0.00663888
Solyc01g005760	-0.51016	1.41145	0.503192	0.356013	0.00507702	0.372085	-2.36188	-1.13984	0.100467	1.44994e-09	0.00518507	0.836567
Solyc01g005800	0.91411	0.329186	-1.13446	0.0883522	0.576791	0.0369907	-1.27964	-1.66282	-1.90643	0.00153776	3.73059e-05	2.00727e-06
Solyc01g005810	-0.778046	-1.23285	-0.767908	8.76442e-11	1.34447e-25	1.867e-10	-0.0407352	-0.327698	-0.287239	0.71673	0.00111407	0.00463639
Solyc01g005850	1.14907	0.487748	0.846469	0.157172	0.581587	0.324209	0.538277	6.81471	6.1236	0.415915	4.53039e-33	7.62248e-27
Solyc01g005860	0.0585387	-0.0967719	1.1957	0.953541	0.919531	0.114053	0.752198	7.95675	7.37987	0.270571	2.56667e-46	6.48218e-40
Solyc01g005880	-3.04389	0.448357	2.90203	0.159473	0.809701	0.0374045	0.454797	9.52578	8.41457	0.715908	1.12627e-27	9.37349e-22
Solyc01g005920	0.418835	-0.64092	-0.758542	0.298357	0.0989484	0.0506785	1.64304	0.6171	0.831063	1.27517e-08	0.0459479	0.00609243
Solyc01g005930	0.0497759	0.276846	0.178982	0.889267	0.371478	0.589293	1.48185	0.520771	1.12918	1.17422e-11	0.0268545	3.92623e-07
Solyc01g005970	-0.669737	-0.730814	-1.02743	3.87884e-06	4.0812e-07	8.86812e-13	0.595705	0.286374	0.426011	2.58687e-07	0.0189944	0.000330863
Solyc01g005980	1.27032	2.59734	2.12752	4.41578e-07	8.41416e-27	4.40301e-18	0.307936	1.12164	0.547559	0.143903	1.30757e-08	0.00787792
Solyc01g006020	-1.73989	-0.542569	-0.420838	7.79847e-15	0.023104	0.0890642	0.604386	1.03384	1.38598	0.00139613	2.633e-08	4.27683e-14
Solyc01g006055	1.86697	-0.719477	0.668782	7.98777e-08	0.0545429	0.0777742	-0.656721	0.417036	0.772121	0.0226814	0.168483	0.00773487
Solyc01g006090	1.28903	-0.138273	0.417188	7.53152e-07	0.66019	0.148114	1.93475	1.13399	0.554913	3.86308e-21	7.05837e-08	0.0116767
Solyc01g006100	0.36148	0.635946	1.62611	0.410867	0.127129	3.11705e-05	-1.04416	0.693805	0.0143888	0.000868477	0.0329327	0.970665
Solyc01g006130	0.192094	0.305934	0.434084	0.41592	0.175895	0.0504799	-1.51588	-0.883514	-0.600273	2.61601e-20	1.27891e-07	0.000434112
Solyc01g006140	1.75968	0.448965	0.855363	1.69136e-13	0.0954953	0.000840061	0.178054	-0.13581	-0.426903	0.371982	0.521283	0.0275874
Solyc01g006150	1.0696	0.904813	0.599678	0.000346674	0.00273383	0.0580666	1.19783	0.686806	0.719511	3.30296e-07	0.00494483	0.00319063
Solyc01g006170	1.15287	-0.349966	0.373646	5.72221e-06	0.20951	0.184767	1.34192	0.344334	-0.300359	2.30282e-11	0.116284	0.17762
Solyc01g006180	1.076	0.351724	0.463369	7.83225e-09	0.0816418	0.0204911	1.33312	0.976848	0.691419	1.35574e-19	6.58929e-11	5.63882e-06
Solyc01g006210	1.22045	1.13298	1.39431	2.66655e-06	1.42919e-05	7.54718e-08	0.280126	0.541752	0.0708332	0.185189	0.00818551	0.766949
Solyc01g006220	-1.02951	-1.00665	-1.26487	5.87272e-07	1.02024e-06	7.93333e-10	-0.750789	-0.229098	-0.361287	6.19151e-06	0.204905	0.038799
Solyc01g006240	0.675077	-2.54956	-1.06332	0.416815	0.000683528	0.191399	-3.54029	-2.44582	-1.57638	2.83376e-09	4.69975e-05	0.0103925
Solyc01g006260	1.32732	0.0963364	0.484771	7.6387e-06	0.796846	0.137692	-0.304219	-0.694852	-0.561155	0.230784	0.00458072	0.0238786
Solyc01g006290	-0.053686	0.46522	-0.0555242	0.919066	0.294255	0.920217	-1.3758	-0.0494077	-0.575524	1.84348e-05	0.900967	0.094644
Solyc01g006300	3.05373	-0.11011	0.0927271	4.64442e-08	0.879444	0.903702	0.600526	-1.46774	-1.47846	0.216502	0.00162468	0.00153185
Solyc01g006320	-0.0651588	-1.39689	-1.65213	0.956142	0.128251	0.0729823	-2.05257	-2.63864	-1.32458	0.00279967	0.000123982	0.0649471
Solyc01g006330	-0.683942	1.25479	0.858155	0.0124095	7.34851e-07	0.00112693	-3.46671	-1.7064	-2.33371	7.86451e-65	1.43711e-18	2.74688e-33
Solyc01g006360	-0.738515	1.50572	0.575798	0.223328	0.00802373	0.362067	-0.289826	0.261006	0.468468	0.558389	0.614631	0.344892
Solyc01g006370	-1.62619	-0.593536	-0.527195	9.14652e-12	0.0188854	0.0414781	-0.151842	0.683377	0.604719	0.483878	0.00062084	0.00271594
Solyc01g006380	-1.78865	-0.980108	-0.0540322	0.028058	0.242962	0.961571	0.836063	1.39428	2.85916	0.18334	0.0237177	1.21109e-06
Solyc01g006390	0	8.17997	9.69272	1	1.84079e-06	1.36277e-08	-1.07488	5.80682	8.00361	0.607095	3.83943e-05	6.85103e-09
Solyc01g006400	2.57019	5.86589	5.19326	9.71095e-14	3.84381e-68	2.28164e-53	-0.169483	1.18963	-0.341432	0.59461	3.23867e-05	0.277612
Solyc01g006460	3.72904	4.09617	5.45899	0.00631204	0.00245467	4.1361e-05	0.46043	0.653897	1.21292	0.705252	0.591836	0.281635
Solyc01g006490	0.347316	0.866272	0.777343	0.0469176	1.21942e-07	2.87495e-06	1.01773	0.48309	0.694839	2.56825e-15	0.000315482	1.24393e-07
Solyc01g006520	1.25113	1.70099	1.64109	0.00410316	6.53131e-05	0.000139972	0.371613	0.519351	2.00251	0.311805	0.15656	2.26756e-09
Solyc01g006540	-2.27428	-2.50243	-0.91987	0.00072045	0.000177264	0.21087	0.909608	0.4003	1.60257	0.111186	0.522544	0.00410747
Solyc01g006550	1.48949	3.15354	2.64663	0.4697	0.0891615	0.171766	-2.89695	0.155442	2.65837	0.00836205	0.901196	0.0112743
Solyc01g006580	4.01656	3.57179	2.13947	3.95e-19	2.19392e-15	4.1887e-06	-1.5586	-0.634569	-0.581991	2.78995e-05	0.111536	0.148995
Solyc01g006585	1.84835	-1.06681	-4.76975	0.00186622	0.121749	0.000144794	0.352649	1.082	-0.949295	0.458108	0.0151206	0.0403123
Solyc01g006590	0.784557	2.09497	1.03119	0.24056	0.000608535	0.118707	1.63658	1.50668	2.39515	0.00209491	0.00545212	4.27916e-06
Solyc01g006620	0	0	8.70988	1	1	9.45657e-05	-1.44732	2.34206	5.47081	0.322469	0.0895205	2.68445e-05
Solyc01g006640	-3.44439	-7.72295	-6.61112	0.00622626	5.99628e-05	5.1514e-05	5.36412	3.29731	0.768808	3.92388e-08	0.00113063	0.505474
Solyc01g006650	-0.196087	-0.0554924	-0.730118	0.683476	0.915699	0.0930891	2.90126	0.00878244	0.209774	3.70566e-21	0.98181	0.56873
Solyc01g006660	-0.161804	-0.531907	-0.948963	0.741108	0.227388	0.0267206	-1.705	0.722067	-0.171914	1.06698e-07	0.0289558	0.64356
Solyc01g006680	-2.29195	-0.850505	-0.775229	1.63238e-12	0.012733	0.026083	3.12269	3.6556	3.6399	1.40748e-31	6.22338e-43	1.42401e-42
Solyc01g006690	0.44702	0.0192095	-0.220794	0.0504155	0.948493	0.377824	0.177177	1.14132	0.834086	0.353554	3.99789e-11	2.01901e-06
Solyc01g006700	1.1502	0.946542	1.11636	4.40542e-08	8.07401e-06	1.2886e-07	-0.11063	0.304924	-0.13434	0.559218	0.0915754	0.488581
Solyc01g006720	-0.885229	-0.992186	-0.61435	0.0109271	0.00397012	0.0907296	-0.268721	-1.06586	-0.595232	0.36079	9.94716e-05	0.0369216
Solyc01g006780	-0.0680301	-1.90362	-1.60438	0.872346	3.11479e-08	3.77063e-06	-1.26143	-1.49777	-1.50738	2.23718e-06	2.18608e-08	1.50071e-08
Solyc01g006790	-1.60995	-2.10684	-1.97815	3.45419e-09	7.91045e-15	4.55914e-13	0.176084	0.0151092	-0.184136	0.478734	0.956946	0.472915
Solyc01g006820	-0.0627473	0.614056	-0.0397812	0.868004	0.0479658	0.922793	-0.539212	-0.531377	-1.27729	0.0274036	0.032798	6.79952e-08
Solyc01g006840	3.64862	6.44294	2.78178	0.115188	0.00269489	0.268677	0.672003	3.89434	4.51249	0.610286	0.00103472	0.000128363
Solyc01g006850	0.273867	0.441675	0.1747	0.578984	0.3495	0.741303	1.55751	1.22225	0.904513	3.26657e-06	0.000360806	0.00982951
Solyc01g006880	-1.7657	-0.39834	-0.771729	8.65189e-20	0.0581128	0.000135136	0.0659452	0.331489	0.700208	0.720393	0.0511069	1.55179e-05
Solyc01g006900	1.03916	2.15082	1.88328	1.1153e-09	1.64266e-38	1.50503e-29	0.743086	1.37197	0.994462	7.18542e-08	5.81035e-24	4.78779e-13
Solyc01g006920	-0.868841	-0.0148901	-0.0957436	0.0453406	0.981165	0.857469	1.18184	1.09751	0.918084	0.00031498	0.00097687	0.00648612
Solyc01g006930	-1.51424	-1.14959	-0.0281078	2.66436e-08	3.00089e-05	0.942829	-0.307301	-0.805128	0.693969	0.191635	0.000345189	0.00221097
Solyc01g006940	-0.0495212	0.216613	0.263421	0.824495	0.268081	0.177781	-1.01649	-0.514176	-0.59311	4.39402e-13	0.000398813	3.93704e-05
Solyc01g007000	-3.65643	-7.75097	-6.64864	0.0214326	2.77641e-05	0.000103739	-7.89457	-11.0812	-10.654	3.65427e-11	9.18293e-20	1.14225e-18
Solyc01g007010	-1.38141	-4.56657	-3.60753	0.345963	0.00091124	0.00946673	-4.41486	-4.39163	-5.14525	2.46975e-05	3.25304e-05	9.9953e-07
Solyc01g007020	1.02855	-2.50653	-4.17026	0.270966	0.00419435	2.27285e-06	-3.32097	-4.87505	-5.91855	7.76138e-07	2.93308e-13	5.76341e-19
Solyc01g007030	-1.8824	-5.50311	-8.26688	0.248191	0.000311088	1.55812e-06	-7.44573	-8.5439	-7.56023	2.21248e-10	4.11413e-13	1.5366e-10
Solyc01g007040	-0.28187	-4.16863	-9.41129	0.876237	0.00540967	7.09833e-06	-7.92789	-8.90557	-8.84305	9.89159e-13	1.5629e-15	2.43358e-15
Solyc01g007050	8.62543	8.34775	7.06034	2.94426e-07	6.95185e-07	3.95131e-05	1.35156	1.21433	-1.05945	0.0315886	0.059465	0.129277
Solyc01g007100	-0.595094	0.312849	0.386585	6.36035e-05	0.0432028	0.0120889	-1.09998	-1.66774	-1.37445	9.9912e-22	3.56054e-48	3.41046e-33
Solyc01g007110	-0.51318	0.0854679	-0.0431357	0.0166823	0.733966	0.874946	-1.80906	-1.8073	-1.78373	2.74783e-29	4.00885e-29	2.2109e-28
Solyc01g007140	0.998598	0.592405	0.677034	2.15212e-07	0.00292687	0.000679695	1.45622	0.878352	0.660506	2.029e-22	9.67256e-09	2.16126e-05
Solyc01g007160	1.68997	0.713364	1.24276	4.77157e-07	0.0507887	0.000370494	0.408327	0.943621	0.101893	0.113938	0.000118333	0.727889
Solyc01g007170	0.246392	1.75356	2.87863	0.631754	4.37322e-05	6.12983e-12	-0.336693	2.06975	1.07774	0.347952	1.91871e-10	0.00139178
Solyc01g007180	-1.30641	-1.33619	-0.983247	2.15532e-16	4.40897e-17	1.01368e-09	0.361874	0.0042678	0.337408	0.00773082	0.979012	0.0143728
Solyc01g007200	-2.59828	-2.66621	2.33097	0.00316585	0.00267936	0.00261348	-0.0615782	2.14283	1.63585	0.93464	0.000492823	0.00921555
Solyc01g007220	1.87814	1.17228	1.24431	1.43705e-19	3.00801e-08	4.42376e-09	-1.08079	-1.6521	-1.40846	1.47057e-10	5.22079e-23	5.63522e-17
Solyc01g007250	0.623275	0.150588	0.374664	0.00289318	0.52443	0.0901967	1.22484	0.677262	0.372798	2.42619e-14	4.43307e-05	0.0310765
Solyc01g007260	-0.398675	0.143058	0.0234135	0.300891	0.733789	0.963941	1.53137	0.858348	1.03574	1.76698e-08	0.00241713	0.000216132
Solyc01g007263	2.03701	1.126	1.59566	0.00984055	0.178027	0.0511931	4.23682	2.26075	0.330412	1.35576e-09	0.00233621	0.718578
Solyc01g007750	-0.762472	-1.21867	-0.493283	0.000205553	1.20211e-09	0.0212353	-0.105226	-0.0191609	0.0897172	0.569918	0.925197	0.643053
Solyc01g007770	1.05327	1.1575	0.802799	4.43493e-10	5.02848e-12	3.62076e-06	-0.42751	-1.18246	-0.978993	0.00115847	3.85902e-20	2.63034e-14
Solyc01g007800	-1.56438	-3.23242	-2.63569	0.000159805	3.78995e-14	4.45376e-10	1.72973	2.11057	1.98071	1.20421e-06	2.29056e-09	2.26634e-08
Solyc01g007810	-0.924145	-2.61466	-1.58924	0.305454	0.00224187	0.0712243	0.0944947	1.42831	1.34369	0.907046	0.0401692	0.0552193
Solyc01g007850	0.165502	1.00701	0.581408	0.606454	0.000234401	0.0449488	0.671256	0.700845	0.69618	0.00225072	0.00158854	0.00173884
Solyc01g007860	-1.29654	-1.34011	-0.957726	7.21435e-17	4.96877e-18	1.33659e-09	-0.340765	-0.268356	-0.176791	0.0096492	0.048411	0.210134
Solyc01g007870	0.643448	-0.021444	-0.346893	0.0451977	0.960569	0.329276	-1.1474	0.0791468	-0.867227	7.6573e-06	0.791007	0.000720727
Solyc01g007880	-0.979186	-1.22246	-1.28498	1.17689e-05	3.18348e-08	7.26121e-09	-1.15885	-0.574615	-0.792273	7.38443e-11	0.00181669	1.23206e-05
Solyc01g007890	-1.18289	-2.01336	-2.41165	6.50594e-11	3.09799e-29	1.81199e-40	-1.40636	-1.35436	-1.76101	1.76846e-21	4.80034e-20	6.43043e-33
Solyc01g007910	1.04222	0.583557	0.64944	6.52702e-10	0.000801931	0.00019447	1.02983	0.430289	0.0720298	2.17671e-14	0.00234382	0.657444
Solyc01g007930	-0.794189	-0.962633	-0.487496	1.94523e-07	2.02367e-10	0.00204726	-1.35739	-1.14995	-0.181934	9.22918e-29	3.29649e-21	0.171155
Solyc01g007950	-0.90186	0.51666	1.43107	0.0902998	0.333397	0.00336003	-2.80922	-1.07964	0.626454	1.35058e-12	0.00428397	0.100507
Solyc01g007960	3.8127	3.849	3.66047	4.43166e-05	3.60042e-05	0.000103588	0.997359	-0.841681	1.30993	0.149813	0.242353	0.0591603
Solyc01g007970	4.52228	5.51714	5.56028	7.95535e-06	3.04675e-08	2.84432e-08	-0.719936	0.743294	2.57153	0.208688	0.183359	3.78558e-07
Solyc01g007980	3.20726	4.16615	5.48382	0.000224368	8.82666e-07	5.35099e-11	-1.46976	-1.97705	0.327284	0.00295523	6.9495e-05	0.551868
Solyc01g007990	0.352484	1.65026	1.03843	0.362482	1.25273e-06	0.00344375	-0.467818	-0.316348	0.527467	0.103205	0.295071	0.068904
Solyc01g008050	2.06732	0.909401	1.05758	5.31661e-09	0.0154637	0.00487279	1.23796	1.3525	1.94627	6.86171e-06	9.93277e-07	8.30111e-13
Solyc01g008070	-1.31024	-0.359889	-0.319573	2.93579e-14	0.0525891	0.0931938	-0.227352	-0.0152608	0.57792	0.131651	0.93125	5.90181e-05
Solyc01g008080	-0.358299	-1.52358	-0.824589	0.0667233	1.73217e-17	8.82192e-06	-0.293718	-0.619723	-0.618097	0.0577648	3.65202e-05	3.97403e-05
Solyc01g008110	1.28449	2.245	1.38961	2.23674e-11	6.12936e-33	4.32628e-13	1.18344	1.60002	0.22028	1.72352e-14	2.04456e-25	0.201417
Solyc01g008130	0.746812	1.36039	1.79954	0.000299081	5.80387e-12	3.36798e-20	-0.348712	0.00619766	0.613339	0.0237114	0.97328	4.11659e-05
Solyc01g008140	-0.793073	-1.24617	-1.40737	0.00114942	1.50193e-07	2.97974e-09	0.63412	0.621472	0.989592	0.00116038	0.00168913	3.00525e-07
Solyc01g008160	0.0671084	-0.0625115	0.152367	0.623964	0.650529	0.240067	1.01555	0.640395	0.338064	2.75234e-29	3.79804e-12	0.000395455
Solyc01g008220	-0.774752	-0.3143	-0.091453	0.236267	0.655165	0.91008	-4.4404	-4.03626	-3.62754	1.88498e-22	5.7949e-19	1.11539e-15
Solyc01g008230	-1.10846	-0.378477	-0.618332	2.00669e-14	0.0137321	3.67791e-05	-0.406164	-0.658832	-0.763382	0.000741611	2.9925e-08	1.07332e-10
Solyc01g008280	0.560268	0.757264	0.842666	5.05412e-06	3.34575e-10	2.82105e-12	1.10535	0.685676	0.789277	3.08257e-31	1.45198e-12	2.50558e-16
Solyc01g008290	1.11143	0.146287	0.232505	1.06932e-18	0.315656	0.101214	1.49701	0.763667	0.286772	9.81362e-51	8.34996e-14	0.00798012
Solyc01g008300	1.6866	0.726545	0.123206	0.00644513	0.280745	0.880352	2.06866	1.5661	2.01064	1.24707e-05	0.00130626	2.65537e-05
Solyc01g008340	0.964379	0.619184	0.779191	7.64139e-14	2.71073e-06	2.81831e-09	1.45716	0.586417	0.249123	5.03528e-48	1.50317e-08	0.0225672
Solyc01g008390	3.75627	5.33088	5.07314	0.000463818	3.71627e-07	1.66221e-06	-0.466325	0.347608	1.663	0.619287	0.727716	0.0603848
Solyc01g008400	1.51773	1.6382	2.1373	0.000683384	0.000221969	1.12922e-06	-0.109951	-0.603101	0.743278	0.785043	0.105	0.0401404
Solyc01g008410	2.98781	4.22802	4.34198	5.23023e-05	4.75179e-09	2.12771e-09	-0.851453	0.242526	1.65394	0.154679	0.718611	0.00444644
Solyc01g008420	2.24019	2.85513	2.81802	1.6863e-08	2.89986e-13	7.86064e-13	0.242456	-0.331738	1.05294	0.482903	0.342144	0.000928539
Solyc01g008440	-0.647067	0.809233	1.13552	0.000146316	9.56909e-07	3.29272e-12	-0.485454	-0.980981	-0.446343	0.00024981	4.99992e-14	0.000906852
Solyc01g008450	6.21327	7.59357	6.12639	1.2166e-07	5.32704e-11	2.14449e-07	-3.59277	-4.37392	-5.83883	4.5529e-26	2.87323e-36	5.95527e-54
Solyc01g008510	10.7042	11.8639	12.7512	1.81095e-11	6.36824e-14	8.18497e-16	-4.25129	-4.23179	-2.8433	2.41458e-26	4.82048e-26	2.02767e-12
Solyc01g008550	0.701054	0.390206	-0.0879282	1.0401e-06	0.00870573	0.614368	1.70844	0.328584	0.422441	1.46554e-52	0.00622004	0.000358397
Solyc01g008560	-0.267576	0.154571	-0.0212563	0.0336649	0.240274	0.895411	-1.52719	-1.80666	-1.5086	8.93193e-64	9.68923e-89	1.4107e-62
Solyc01g008650	1.059	1.72242	3.87814	0.203621	0.0275911	8.74819e-08	1.55036	3.10921	5.0057	0.0010271	1.27337e-11	1.40076e-28
Solyc01g008680	-0.0838791	-1.30095	-0.66139	0.892779	0.00977562	0.218826	-0.787171	-0.982279	-1.1246	0.0578159	0.0184243	0.00640571
Solyc01g008690	7.82536	4.46628	5.64142	2.61797e-05	0.024083	0.00363035	4.9597	1.94939	2.1453	9.28941e-09	0.0357253	0.019955
Solyc01g008780	-0.0241849	0.860404	1.05106	0.938941	0.000243613	6.66197e-06	-0.60149	-0.117538	0.0865981	0.00142205	0.587609	0.695067
Solyc01g008790	1.18947	2.48823	2.23996	0.00105063	7.82399e-13	1.74358e-10	0.512572	1.44626	0.491387	0.084744	3.32384e-07	0.106486
Solyc01g008810	-1.01024	-1.41853	-1.01392	2.65484e-09	2.46652e-17	2.73652e-09	-0.343182	-0.0337642	0.133972	0.0165976	0.843511	0.392118
Solyc01g008830	1.26554	0.0874585	0.392403	0.057479	0.916184	0.606265	-1.50754	-3.29041	-1.14834	0.00416404	6.22868e-10	0.0339928
Solyc01g008850	0.28313	-0.26873	-0.358979	0.186016	0.21115	0.0909477	-0.332525	-1.5343	-1.536	0.0428042	3.36149e-23	3.22536e-23
Solyc01g008910	0.343646	0.733713	0.172165	0.299495	0.0172094	0.636359	2.01396	2.99791	2.77123	3.09683e-17	2.77012e-37	6.11281e-32
Solyc01g008920	0.936628	1.49212	1.36798	0.000373536	5.17036e-09	1.20414e-07	-2.26038	-1.38749	-1.17903	3.05692e-29	8.38237e-12	7.79724e-09
Solyc01g008940	1.57308	0.998941	0.574473	0.0260454	0.176083	0.4718	1.85935	1.21094	-0.979277	0.000732584	0.0354181	0.107992
Solyc01g008950	-1.07041	-0.808032	-0.670707	6.46136e-11	1.0987e-06	7.1534e-05	0.702134	0.476616	0.462514	1.3499e-07	0.000504924	0.000772219
Solyc01g008970	-1.3329	-0.788343	-0.624299	3.02985e-13	2.53721e-05	0.00113046	0.157832	0.295839	0.411729	0.333741	0.0638097	0.00842147
Solyc01g009010	-0.0758712	1.24359	0.482425	0.647735	1.53957e-20	0.00069844	0.200497	0.211357	0.0136775	0.0863507	0.0744766	0.92246
Solyc01g009020	-1.12477	-0.258389	0.1347	6.39685e-05	0.415057	0.696483	0.0049574	0.384426	0.591135	0.985993	0.111344	0.0117264
Solyc01g009040	-0.391923	0.388652	1.74277	0.416827	0.419706	4.65248e-05	-1.63606	1.05902	0.219181	1.32119e-06	0.00234896	0.577532
Solyc01g009050	1.38856	1.49865	1.44864	1.9967e-43	1.14643e-50	4.74835e-47	0.0288662	0.0840386	0.17783	0.758571	0.355015	0.037705
Solyc01g009080	1.92659	1.01719	1.05339	8.45771e-11	0.00093256	0.000662661	-2.76059	-2.11255	-2.16786	1.62238e-31	6.24797e-19	7.41193e-20
Solyc01g009100	0.436188	-0.195943	0.333596	0.026594	0.353985	0.102141	1.12122	0.510179	0.124849	4.3218e-14	0.000998066	0.470934
Solyc01g009160	-0.13198	-1.75371	-1.72264	0.826995	0.000303236	0.000444316	-4.10515	-3.66389	-4.25797	6.04086e-28	2.17551e-22	7.66327e-30
Solyc01g009170	-1.45431	-0.816095	-0.676388	8.01991e-28	1.75448e-09	9.26787e-07	0.281492	0.0334571	0.457727	0.0134234	0.804653	4.66608e-05
Solyc01g009180	0.0381208	0.550664	0.489118	0.833872	0.000141862	0.000906134	1.14269	0.709029	0.728915	1.9222e-24	5.4852e-10	1.75116e-10
Solyc01g009200	0.334006	-1.59567	-0.571164	0.527618	0.000616539	0.266878	-3.08178	-1.0362	-1.20542	2.9216e-16	0.00695951	0.00154565
Solyc01g009220	0.19887	-1.6286	-1.59047	0.780409	0.00620182	0.00844762	-2.86923	-1.69705	-1.15622	4.87671e-09	0.000461234	0.0187091
Solyc01g009245	0.934726	1.07692	0.870986	0.0360476	0.0145371	0.0556914	-1.91475	-1.00531	-1.19946	1.90735e-08	0.00421151	0.000567681
Solyc01g009250	-0.878525	-1.80665	-1.92225	0.207869	0.00741988	0.00516612	-1.30049	-0.473921	-0.399239	0.0203747	0.425258	0.504244
Solyc01g009340	-1.65597	-1.18191	-0.428157	9.10092e-08	0.000168183	0.215768	-0.425119	0.263544	0.562044	0.124913	0.363166	0.0387213
Solyc01g009370	3.46841	2.85781	1.86196	1.01443e-10	1.54936e-07	0.00128777	-0.812126	3.06559	2.4808	0.0155919	8.15924e-23	3.0248e-15
Solyc01g009400	-3.0553	-1.55981	4.03703	0.151149	0.483592	0.00157586	-1.92872	9.2091	8.13482	0.157536	1.10359e-41	1.19772e-32
Solyc01g009410	2.66519	1.7491	3.94672	0.22533	0.474663	0.0547522	-0.703187	7.52812	6.74019	0.558521	1.59366e-16	2.06722e-13
Solyc01g009430	-1.15335	-1.87612	-0.977566	0.010443	1.65849e-05	0.0342334	0.700334	-0.161908	1.61161	0.0555359	0.698808	5.17039e-06
Solyc01g009470	0	2.66335	1.82252	1	0.231601	0.473421	2.97639	4.42369	4.27555	0.00518425	2.18048e-05	4.33878e-05
Solyc01g009480	4.54906	2.65423	2.12375	0.000679992	0.064105	0.163008	-0.821087	0.291297	0.168242	0.174199	0.657676	0.804085
Solyc01g009500	-0.357409	-0.820022	-1.19071	0.000805725	1.47494e-15	6.3553e-31	-1.01885	-0.58022	-0.647895	4.01126e-34	5.07834e-12	8.97188e-15
Solyc01g009505	0	0	0	1	1	1	0.735407	2.03596	1.05927	0.269563	0.00120461	0.109392
Solyc01g009565	1.5227	1.4441	1.10504	0.00278836	0.00467968	0.0367327	0.153745	0.346312	0.536709	0.738699	0.447306	0.221543
Solyc01g009580	0	5.70043	7.58379	1	0.000658241	3.70424e-06	9.68623	9.33731	9.49728	4.92422e-14	5.44786e-13	2.18282e-13
Solyc01g009700	1.20692	-1.37473	-0.404345	0.0378805	0.043385	0.574094	-2.32974	0.0834039	2.07796	9.59492e-08	0.861958	3.62188e-08
Solyc01g009710	-1.28031	-2.9646	-2.3571	0.211663	0.00284497	0.0193608	-0.829032	-3.73127	1.02314	0.342619	0.000336755	0.226392
Solyc01g009760	-0.199126	-0.786774	-0.501565	0.611826	0.0238268	0.172752	-0.236936	-0.833544	-1.17793	0.415333	0.00225833	1.12973e-05
Solyc01g009770	-1.19599	-1.66482	-1.59226	3.5088e-08	1.12174e-14	2.36599e-13	-0.596101	0.518761	0.104932	0.000755714	0.00362573	0.60414
Solyc01g009780	-0.39728	-0.623794	-0.657254	0.0628222	0.00251924	0.0015679	-1.20824	-1.61185	-1.25517	2.6896e-14	2.1758e-24	3.30393e-15
Solyc01g009810	4.79938	1.6604	3.13304	0.000477917	0.277158	0.0298914	-2.97975	-2.48617	-0.526368	0.00229676	0.0131367	0.640967
Solyc01g009860	1.39418	1.09156	0.571745	0.000512565	0.00741243	0.192306	-0.165742	-0.193282	0.678065	0.645592	0.603848	0.0441949
Solyc01g009870	-1.14271	-7.57539	-3.01425	0.212152	1.23452e-05	0.00245539	-2.77584	-5.24887	-3.82089	4.85442e-06	5.68133e-18	2.98148e-10
Solyc01g009900	-1.10319	-1.06001	-2.16013	0.0335911	0.0418367	3.91916e-05	1.19201	0.898814	-0.0194529	0.00479716	0.0404866	0.971053
Solyc01g010000	-0.647534	-1.21995	-0.898818	0.0360889	3.83443e-05	0.00322577	-0.0143382	-0.396159	-0.291209	0.960999	0.121226	0.268231
Solyc01g010020	-0.874458	-1.16853	-0.763255	0.00258471	4.14481e-05	0.0100084	-1.21214	-0.840031	-0.282986	8.58044e-08	0.000290447	0.259819
Solyc01g010030	-0.763592	-0.961122	-1.1321	7.17656e-07	2.85103e-10	1.26773e-13	-0.270657	-0.194991	-0.269954	0.035193	0.144973	0.0389002
Solyc01g010050	-2.0634	-2.14219	-1.14237	2.71467e-25	2.72775e-27	2.1506e-08	0.0693272	0.140036	0.507658	0.715116	0.459266	0.00299945
Solyc01g010060	-1.27228	-1.43626	-0.999956	0.0634095	0.0345549	0.160619	-0.611941	-2.3211	-0.59973	0.272475	9.2116e-06	0.297083
Solyc01g010080	-0.719281	-0.0885273	-0.438646	0.105432	0.867237	0.356006	2.58598	3.69553	4.53304	3.55536e-15	9.91498e-30	2.58596e-44
Solyc01g010130	-1.48027	0.0911878	-0.187165	1.47595e-10	0.750312	0.495736	-0.424446	-0.121401	0.0178592	0.0309672	0.582963	0.940548
Solyc01g010150	-0.236015	0.187249	1.00438	0.436612	0.543103	0.000182882	-0.826871	-0.942133	-0.949528	8.66465e-05	8.25971e-06	7.00673e-06
Solyc01g010180	-0.959702	-0.590723	-1.08586	0.000376659	0.0341762	5.64555e-05	-1.93852	-1.72126	-1.93059	2.45922e-20	3.34957e-16	4.47536e-20
Solyc01g010185	-0.447518	-0.759076	-0.26108	0.232052	0.033676	0.515788	-0.793474	-0.344856	1.26385	0.00566549	0.262169	5.28752e-06
Solyc01g010215	-0.914311	-0.625946	-0.483185	0.0113024	0.0920817	0.211994	0.306741	0.784473	1.51882	0.322371	0.00778551	7.74276e-08
Solyc01g010230	0.343927	-0.163612	0.540315	0.334281	0.667296	0.118696	-1.00605	0.00153872	1.58022	0.000103298	0.996071	4.77513e-10
Solyc01g010250	0.93338	2.23535	2.88994	0.00729632	9.58766e-12	7.07445e-19	0.498993	-0.764817	0.885871	0.075201	0.00661534	0.00120579
Solyc01g010270	1.74164	1.36883	1.49709	1.83448e-16	1.37342e-10	2.33326e-12	-0.789168	-0.303567	-0.875149	5.85627e-06	0.104493	5.80148e-07
Solyc01g010350	0.714036	-1.35466	-0.931124	0.508106	0.241499	0.435737	0.637107	3.31798	4.6497	0.432677	2.68667e-06	2.00828e-11
Solyc01g010390	2.26451	1.28253	0.54998	2.1619e-57	6.50133e-19	0.000322382	1.15132	0.809863	0.466701	7.29745e-24	3.0076e-12	9.22612e-05
Solyc01g010430	-1.0443	-0.748475	-0.716357	0.00145068	0.0257135	0.0357908	-2.97549	-3.89033	-3.76772	9.10545e-33	4.25081e-55	8.77541e-52
Solyc01g010440	-0.70795	-1.14113	-0.873573	8.65652e-08	1.17357e-18	3.02102e-11	0.0650442	-0.0982846	0.105158	0.590054	0.419637	0.385265
Solyc01g010480	1.02682	1.87465	2.67981	0.00315464	2.04472e-08	4.52512e-16	0.206323	0.775103	1.72874	0.495375	0.00577878	1.16157e-10
Solyc01g010510	0.387675	0.0846307	-0.0843723	0.282186	0.83833	0.844323	1.39257	0.929564	0.623564	4.01746e-08	0.000394346	0.0211361
Solyc01g010570	-0.939694	-1.19564	-0.708493	5.32568e-06	4.42463e-09	0.000814108	-0.280482	-0.230685	0.10285	0.110489	0.204837	0.595764
Solyc01g010580	-0.434187	-1.15741	-0.710838	0.00254392	2.27956e-17	4.15282e-07	-0.0937083	-0.462588	-0.426608	0.453069	5.37057e-05	0.000215207
Solyc01g010600	-2.39482	-7.35511	-7.20123	0.188408	0.00117483	0.00167695	-5.92938	-7.43835	-8.67865	1.3296e-05	5.70032e-07	2.24671e-07
Solyc01g010640	0.310226	-0.181252	-0.0468358	0.189621	0.465223	0.870912	-2.01414	-1.59925	-1.25997	2.23993e-32	7.09995e-21	2.17863e-13
Solyc01g010650	-1.05287	-0.116661	-0.359631	5.95963e-09	0.585024	0.0669211	-0.283006	-0.472363	-0.305743	0.0653625	0.00175044	0.0495413
Solyc01g010660	-0.226699	-0.191254	-0.0817318	0.325858	0.414075	0.753083	-2.32311	-2.74488	-2.81789	2.95526e-48	7.95028e-67	1.86095e-70
Solyc01g010720	3.22311	1.30169	-1.39194	0.0218256	0.425241	0.559806	-2.9441	0.519211	-0.234944	4.87782e-07	0.408448	0.724287
Solyc01g010755	5.13286	1.74938	2.51203	0.00813285	0.475176	0.275567	4.31387	8.60669	6.50263	0.00648822	6.77189e-09	1.79408e-05
Solyc01g010880	0.243284	0.0489309	-0.183389	0.284072	0.851661	0.444787	-2.3966	-2.15697	-1.85358	1.98642e-52	4.65272e-43	2.53329e-32
Solyc01g010910	3.28555	2.18639	1.60991	0.0038748	0.06478	0.198262	-1.55895	-1.09821	-1.51793	0.0654185	0.210556	0.0774875
Solyc01g010970	-4.63196	-2.95819	-2.72239	1.88499e-27	2.20094e-12	1.47048e-10	1.02312	1.37954	1.55597	0.00393411	9.22016e-05	9.24956e-06
Solyc01g011000	0.00275913	-0.432391	-0.114312	0.993215	0.00373268	0.504684	1.10078	0.144116	-0.0768122	4.72397e-22	0.264491	0.571983
Solyc01g011030	-0.815075	-0.805102	-0.881891	1.43423e-07	1.97876e-07	1.43111e-08	-1.09366	-0.588867	-0.739986	7.45772e-19	2.70182e-06	2.59238e-09
Solyc01g011090	-1.76322	0.559296	-0.0543631	0.000198943	0.271226	0.933539	0.282915	0.377286	0.56736	0.488729	0.360203	0.155386
Solyc01g011105	1.88597	-0.441033	0.294274	0.000194274	0.455472	0.635878	-1.40501	-1.80744	-1.97876	0.000435178	6.55905e-06	7.30609e-07
Solyc01g011430	-0.388573	-0.0093483	0.266483	0.588212	0.995945	0.725839	0.546018	0.345163	1.72696	0.29939	0.539757	0.000464268
Solyc01g011510	1.78523	1.83474	1.86706	2.56989e-08	9.30349e-09	6.05046e-09	0.00286582	-0.782609	-1.20581	0.993285	0.00309794	3.15242e-06
Solyc01g014140	2.64242	1.53902	1.5078	0.00340122	0.106836	0.121201	-1.8897	-0.213801	1.16819	0.00552894	0.78398	0.0858581
Solyc01g014160	-4.62886	4.93201	4.40726	0.00862076	7.69893e-12	1.76061e-09	8.17112	9.11548	10.5081	8.00729e-11	4.05793e-13	4.17056e-17
Solyc01g014180	-1.44533	-1.4689	-1.24279	1.34949e-22	2.10734e-23	6.74892e-17	-0.321747	-0.345927	0.145368	0.0107003	0.0066757	0.287757
Solyc01g014275	-7.00638	-2.28655	-4.57744	4.19184e-08	0.0961518	0.0004955	-1.28113	-0.958525	-1.83911	0.255352	0.417523	0.101979
Solyc01g014373	2.23943	0.384392	0.296442	2.34068e-05	0.53026	0.646509	0.0436876	0.0915524	-0.0256008	0.932109	0.862259	0.96159
Solyc01g014530	-4.40576	1.53278	1.153	1.32693e-21	9.09294e-05	0.00436631	5.59837	6.08555	5.94663	3.13512e-37	6.8709e-44	6.20321e-42
Solyc01g014560	0.41558	1.35572	1.70279	0.372854	0.000945593	2.69014e-05	2.51131	1.35531	1.57975	2.33131e-16	2.52178e-05	6.10738e-07
Solyc01g014620	0.643015	2.02462	1.45861	0.415786	0.00408692	0.0478578	-0.413652	0.693288	0.887478	0.488888	0.235162	0.120959
Solyc01g014710	4.52007	1.24754	2.40889	0.00505867	0.499481	0.16823	-4.17711	-4.88911	-4.19046	0.000542886	9.0924e-05	0.000510075
Solyc01g014840	0.847783	1.56666	1.16546	0.000238508	1.75376e-12	3.0052e-07	-1.9987	-3.00536	-2.40581	3.03736e-31	1.05991e-68	1.10578e-44
Solyc01g014850	-0.260607	-1.03536	-0.700398	0.153141	4.49931e-10	4.05612e-05	0.173299	-0.11831	-0.367576	0.233116	0.442862	0.00913037
Solyc01g015250	-5.57676	-0.269836	-0.300393	8.04125e-09	0.807989	0.790636	4.01816	3.73029	4.20187	5.7656e-08	6.4286e-07	1.71532e-08
Solyc01g015293	2.6235	1.69449	1.09669	0.0207116	0.152321	0.387574	-1.89669	-1.55103	-2.70487	0.0297001	0.0826073	0.00203367
Solyc01g015297	-0.198536	-0.90424	-0.842654	0.550442	0.00201373	0.00466758	-3.79851	-4.0902	-3.46662	1.01476e-66	4.64646e-77	4.26764e-56
Solyc01g016470	0.7227	-0.22187	0.308652	0.00822057	0.463999	0.304172	1.43474	0.457647	0.171936	7.26462e-12	0.0417077	0.480945
Solyc01g017560	-0.51842	-0.510188	-0.967812	0.449876	0.457332	0.148685	-0.89852	-2.87256	-2.88105	0.0744835	5.13543e-08	2.9169e-08
Solyc01g017600	-7.01032	-6.28947	-7.49671	1.05742e-05	4.93658e-05	7.40408e-06	-4.75014	-3.63524	-2.19215	7.43508e-05	0.00284921	0.0818452
Solyc01g017750	6.50781	-2.22124	0.468108	4.88948e-09	0.195969	0.760309	-6.44189	-6.59644	-8.38841	1.31333e-11	5.14342e-12	1.01373e-10
Solyc01g018010	-0.429138	-1.19686	-1.11587	0.334378	0.00391272	0.00833272	-1.13763	-0.933795	-0.705862	0.000874455	0.00674458	0.0416763
Solyc01g020130	-2.04725	-0.959454	-0.978443	1.60411e-06	0.0273001	0.0266028	-0.878714	-0.214743	-0.00568893	0.00913697	0.571111	0.98904
Solyc01g020190	0.743732	-0.958668	-0.112439	0.395545	0.300438	0.919352	-1.79069	-2.20116	-1.60698	0.00158421	0.000115807	0.00505292
Solyc01g020320	1.08378	-0.755452	-0.319448	0.000325503	0.0158302	0.353197	-0.841888	-0.845213	-0.951722	0.000519332	0.000558567	9.27856e-05
Solyc01g020440	1.20407	0.789877	1.24953	2.62965e-08	0.000360905	8.28724e-09	0.156977	0.305874	0.0938461	0.412393	0.101717	0.647851
Solyc01g020520	1.04411	0.905331	0.962511	2.38128e-05	0.00028791	0.000127871	0.16278	0.224731	0.341646	0.429341	0.275459	0.0851149
Solyc01g020528	-1.51529	-1.50948	-1.05448	0.00411982	0.00431437	0.0530136	-0.136429	0.847739	0.637699	0.779739	0.0488395	0.149011
Solyc01g021600	5.9489	5.30939	4.40633	6.2311e-59	4.76235e-47	3.28807e-32	1.02069	1.51884	1.49071	5.47825e-06	6.8656e-12	1.71647e-11
Solyc01g022750	1.31527	0.792183	0.642824	5.97524e-17	8.26623e-07	8.91361e-05	0.732759	0.483477	0.0227214	1.08367e-08	0.000245624	0.887719
Solyc01g028800	0.40547	1.20743	1.20806	0.374917	0.0029328	0.00335168	0.610268	0.641888	1.37811	0.0354041	0.0287268	7.17293e-07
Solyc01g028803	-0.283782	-0.546254	-0.596299	0.655934	0.363134	0.327782	-1.46483	-1.34107	-0.371976	0.00102877	0.00298965	0.450835
Solyc01g028810	-1.03639	-0.00857663	-0.0716484	1.23523e-13	0.966518	0.684343	-0.286946	-0.446332	-0.567076	0.0151451	0.00013229	9.14749e-07
Solyc01g034040	1.07282	-0.144311	-0.287247	0.0299547	0.810754	0.623735	-1.77962	-2.02061	-1.69827	2.00805e-06	8.00818e-08	6.16817e-06
Solyc01g044340	-0.456779	1.05248	0.749503	0.333899	0.0145055	0.0966692	1.23902	1.11862	1.81495	0.000200827	0.000965601	3.53577e-08
Solyc01g044420	-0.782279	-1.18986	-1.57734	0.131877	0.0185011	0.00185437	-0.299099	-2.35205	-2.26016	0.477627	1.93422e-09	6.43128e-09
Solyc01g049650	0.894735	1.2739	1.29134	1.09681e-07	1.31603e-14	7.32318e-15	0.276504	0.533512	0.385814	0.051269	0.000113178	0.00631984
Solyc01g049770	0.134318	-1.09958	-0.246815	0.694026	0.000127025	0.455127	-0.822696	-0.975786	-0.114717	0.000405154	2.81973e-05	0.670575
Solyc01g049810	3.24152	2.57447	2.56176	2.87667e-10	7.93523e-07	1.11507e-06	2.05357	1.28453	0.854995	6.225e-08	0.00111447	0.0357599
Solyc01g049920	2.51624	0.53446	0.22436	4.88532e-07	0.389106	0.755083	-0.293008	-0.363779	-0.292824	0.309778	0.210206	0.320259
Solyc01g050040	-1.75183	-0.443336	-0.336922	5.10367e-18	0.0377777	0.129241	-1.24829	-1.05678	-0.777608	3.75267e-15	3.65011e-11	1.40962e-06
Solyc01g050045	-1.23871	0.507228	0.253536	0.144911	0.552341	0.789508	-1.85889	-1.79927	-1.12443	0.000840308	0.00134613	0.048971
Solyc01g056430	-8.25131	-0.0701084	-0.277755	1.47931e-06	0.947259	0.780307	7.19921	5.28246	7.36091	1.58265e-07	0.000221976	9.98122e-08
Solyc01g056450	-8.1539	0.0530641	0.0109451	9.86404e-06	0.971818	0.997855	7.09282	6.47896	7.40306	1.55715e-06	1.57094e-05	6.25027e-07
Solyc01g056480	1.19343	0.633193	0.679979	0.00416764	0.15492	0.131028	-1.07679	-0.805947	-1.01506	0.000721934	0.0125515	0.00144123
Solyc01g056600	0.905031	1.16595	0.569631	0.0208393	0.00230393	0.174714	-0.767707	-0.529873	-0.413558	0.00869243	0.0792343	0.177979
Solyc01g056770	-1.24717	-1.50086	-1.60441	0.00078963	5.01747e-05	1.88248e-05	0.481893	-0.00127418	0.393023	0.136755	0.997206	0.240879
Solyc01g056780	0.810155	0.201653	-0.0317718	0.00106153	0.468382	0.92562	-1.16378	-0.71546	-0.866728	1.89089e-09	0.000334147	1.16952e-05
Solyc01g056810	-1.7459	-1.97263	-1.55248	2.33614e-20	1.35972e-25	3.16654e-16	-1.49625	-0.554854	-0.523018	1.44682e-21	0.000541098	0.00114312
Solyc01g056830	-2.32571	-1.21255	-1.87459	4.11049e-07	0.00891844	5.22149e-05	-1.29828	-0.337772	-0.343608	0.000471746	0.405481	0.396247
Solyc01g056850	-3.68336	-4.8565	0.0154371	2.83573e-14	9.93209e-24	0.984973	-2.33817	-1.10786	-1.41294	2.54289e-09	0.00702088	0.000489733
Solyc01g056940	1.51449	-1.02478	0.153282	0.000680549	0.0284391	0.785957	-0.179749	-0.523071	-0.977913	0.652039	0.171726	0.00772062
Solyc01g056990	1.10459	0.477856	1.10097	0.0193272	0.350305	0.0214928	-1.21742	0.31301	-0.412487	0.000697457	0.433262	0.292824
Solyc01g057000	0.766805	1.07505	0.665068	0.0700128	0.00907287	0.126812	0.31857	-1.97693	0.604056	0.367106	1.65793e-09	0.0806019
Solyc01g057090	-1.06844	-0.618807	-0.441329	7.25289e-12	0.00010384	0.00749318	-0.244719	0.00721443	0.334984	0.0662533	0.963894	0.0111826
Solyc01g057200	0.47861	0.0963098	0.429312	0.00175337	0.585337	0.00601629	-1.11031	-0.656475	-0.845444	3.57304e-21	2.89486e-08	5.4089e-13
Solyc01g057260	-0.622079	-0.450292	-1.2463	0.11695	0.268878	0.00162842	1.91044	1.71444	1.04098	9.833e-11	9.45887e-09	0.000785216
Solyc01g057270	2.13171	2.28142	2.92708	5.65137e-10	2.4391e-11	5.47775e-18	1.49913	0.859585	0.873489	9.92417e-09	0.00160065	0.00133037
Solyc01g057310	-0.0933723	0.364997	0.566341	0.868294	0.467413	0.249946	-1.62634	0.238772	-0.350619	3.68379e-06	0.558738	0.37648
Solyc01g057320	-0.635036	1.49241	0.642196	0.439964	0.0450678	0.438228	-1.98344	0.32199	-0.0942967	0.000451311	0.620053	0.891186
Solyc01g057430	-0.42078	-0.733299	-1.19905	0.558638	0.288956	0.0811762	2.3538	1.81143	1.98981	1.52071e-05	0.00126713	0.000342846
Solyc01g057680	9.33611	10.934	11.4015	2.60943e-09	1.82563e-12	2.31897e-13	5.00964	6.72671	7.65142	9.1808e-06	1.53119e-09	4.77826e-12
Solyc01g057770	-0.669368	0.341797	0.034856	0.0730427	0.389943	0.944837	-4.2451	-3.51365	-4.13347	2.13534e-54	1.61626e-37	1.44463e-51
Solyc01g057830	0.0630618	0.478303	0.308047	0.809192	0.0279929	0.180796	-1.19149	-0.373348	-0.533446	4.9526e-13	0.0343312	0.00200258
Solyc01g057850	-0.583742	1.1042	0.685157	0.146065	0.00347386	0.0859363	0.205699	0.113791	0.397223	0.531189	0.748303	0.219003
Solyc01g057853	-1.03302	-1.30294	-0.914375	1.52513e-07	2.82448e-11	4.53808e-06	-0.891661	-0.761573	-0.0428369	1.2115e-07	6.41721e-06	0.831228
Solyc01g058010	-0.508071	0.383221	0.435152	0.0218611	0.0887285	0.0539413	-1.58552	-1.00033	-0.800002	5.9749e-22	1.95265e-09	1.96854e-06
Solyc01g058020	-1.29499	-0.126932	0.317497	6.90853e-11	0.584902	0.143281	-0.549893	0.0390067	0.0735341	0.00076192	0.84287	0.697972
Solyc01g058100	-2.11438	-9.6007	-0.578145	0.0410116	9.76841e-08	0.624564	-2.59295	-0.769079	-1.41095	0.000986147	0.376763	0.0889551
Solyc01g058160	-1.42056	-0.447952	0.0615224	0.00144077	0.358253	0.918289	-0.524899	-0.177193	0.0072651	0.16267	0.671673	0.987253
Solyc01g058170	-1.56826	-1.15938	-0.315855	4.14775e-08	5.94131e-05	0.332432	-0.454066	0.0013662	0.0110485	0.0692893	0.996168	0.970533
Solyc01g058210	1.44994	0.291349	-0.127365	1.44965e-06	0.397133	0.739197	-1.34508	-0.806152	-0.764765	2.61277e-08	0.00113438	0.00208432
Solyc01g058250	9.61346	10.4353	8.46141	3.05998e-11	4.07101e-13	7.05048e-09	3.92358	2.51291	3.70097	2.39317e-07	0.00139707	1.48735e-06
Solyc01g058260	1.19812	2.26007	1.88666	0.000130307	7.78614e-14	7.60621e-10	-2.54089	-1.90561	-1.42584	1.09863e-25	7.71421e-15	9.27566e-09
Solyc01g058270	1.24824	2.42198	1.62663	2.62065e-06	3.80032e-21	6.08461e-10	0.244594	0.601884	-0.293131	0.284004	0.00587447	0.206205
Solyc01g058320	-1.50176	-1.64776	-1.62678	3.67616e-19	6.1477e-23	3.33209e-22	-2.39113	-2.26398	-3.09375	1.76539e-70	1.84981e-63	8.01596e-117
Solyc01g058470	1.14537	0.174821	0.454008	0.00428303	0.715826	0.31142	-2.83191	-2.28469	-1.29579	1.23644e-20	3.35113e-14	1.98204e-05
Solyc01g058520	-0.283245	-1.34127	-1.08278	0.276969	2.67144e-08	9.42799e-06	-0.0637729	-0.274939	-0.289825	0.777269	0.193856	0.16757
Solyc01g058670	-1.74661	-1.82143	-1.72388	1.49076e-38	5.92873e-42	1.86541e-37	0.00333097	0.305952	0.0816792	0.98127	0.00903603	0.530431
Solyc01g058720	3.98325	4.77419	4.23608	4.66751e-33	2.45568e-47	2.982e-37	1.30318	-0.571244	-1.25264	1.53859e-06	0.0474768	5.20788e-06
Solyc01g059940	4.78143	5.42468	4.59703	1.74595e-11	1.4205e-14	1.26947e-10	3.46423	-0.868331	0.741117	2.96846e-05	0.496561	0.474365
Solyc01g059950	2.37782	2.59806	1.77496	3.69467e-21	3.25392e-25	4.57296e-12	1.50151	0.801299	-0.0273663	4.77866e-11	0.000874458	0.928665
Solyc01g060030	-0.543785	-1.02566	-0.580119	4.50667e-05	2.01553e-15	1.4176e-05	-0.359953	-0.478429	-0.326405	0.000873165	8.93983e-06	0.00306943
Solyc01g060070	1.94545	1.83991	2.058	6.69079e-14	1.46137e-12	2.30366e-15	-1.02328	-1.58155	-1.25679	2.82396e-07	1.6752e-15	2.7161e-10
Solyc01g060170	0.137209	1.36175	0.649843	0.777433	0.000546857	0.126595	-0.961389	-0.977037	-0.741623	0.00212767	0.00204315	0.0217865
Solyc01g060200	0.246541	2.52982	2.95163	0.797637	0.000763856	8.05141e-05	-0.0111683	0.957774	0.764628	0.988177	0.122302	0.227679
Solyc01g060240	1.86004	2.39336	2.3769	0.000151486	7.00299e-07	1.00761e-06	0.652956	-0.804686	0.717573	0.108174	0.0500074	0.0816593
Solyc01g060260	2.95578	3.09416	7.2896	0.0580284	0.0461194	4.11768e-07	1.29482	2.88382	4.15589	0.0837734	6.29193e-05	4.47351e-09
Solyc01g060410	0.0467187	0.548899	1.49868	0.931283	0.215054	0.000264098	-1.2145	1.39049	0.332451	0.000182999	1.76971e-05	0.357618
Solyc01g060450	-0.557285	-1.63026	-1.17461	0.374116	0.00503779	0.0505477	-1.61203	-1.25116	-0.960597	0.000953376	0.0107594	0.0511851
Solyc01g065500	-0.271434	2.04797	2.27337	0.395988	7.52318e-14	1.00567e-16	0.513717	1.49216	1.34785	0.0297275	3.43152e-11	2.60723e-09
Solyc01g065510	-1.3112	-1.98599	-1.84478	1.61711e-07	6.12655e-16	9.02044e-14	-3.44945	-2.28174	-2.94933	8.87527e-70	4.10393e-31	2.31206e-51
Solyc01g065530	-0.122623	-0.511692	-0.465999	0.738526	0.11209	0.158228	-3.80111	-3.46049	-4.12647	6.25257e-60	8.8992e-50	1.97566e-70
Solyc01g065540	-1.21025	-0.771785	-0.848582	1.66954e-10	6.46461e-05	1.19252e-05	0.189803	0.418458	0.624007	0.256305	0.00936383	7.13879e-05
Solyc01g065550	-0.445249	-0.385156	0.0950804	0.022405	0.0508225	0.678611	-1.26906	-1.39949	-1.14736	2.36304e-18	5.91288e-22	3.53189e-15
Solyc01g065570	1.93212	1.24707	3.34928	0.0424537	0.218987	0.000209117	-0.0198917	1.68575	2.30459	0.976771	0.00229971	2.12662e-05
Solyc01g065680	-1.74938	-1.71222	-1.71987	1.27301e-05	1.94578e-05	2.15067e-05	-0.785725	0.165871	0.42779	0.0215519	0.667241	0.229286
Solyc01g065690	-1.23969	-1.82645	-1.38162	0.00463854	1.91283e-05	0.00163554	-0.0904619	-0.365054	-0.0888509	0.822721	0.341138	0.833911
Solyc01g065700	-3.24573	-5.38222	-5.48847	5.19166e-13	4.46989e-34	3.69107e-35	-1.81217	-2.01877	-1.98861	8.29874e-07	4.53345e-08	7.5442e-08
Solyc01g065710	-1.62308	-2.47092	-2.0708	4.35237e-18	2.44065e-39	4.47e-28	-0.407907	-0.503759	-0.607332	0.0123239	0.00200708	0.000164873
Solyc01g065725	5.75264	1.25732	2.06477	7.44197e-05	0.479681	0.220051	-6.72882	-6.24352	-5.99086	2.21606e-12	9.81268e-13	5.26997e-13
Solyc01g065750	1.66409	1.56775	1.14274	0.00199633	0.00373876	0.0431767	-2.70649	-1.96074	-2.11301	1.91316e-10	2.70396e-06	3.84964e-07
Solyc01g065980	0.180911	1.69712	1.36182	0.579695	5.52705e-10	1.02208e-06	1.33794	1.32819	2.29446	1.58119e-09	2.65674e-09	1.06651e-25
Solyc01g066160	2.91187	-0.983608	-3.56858	0.0168537	0.468847	0.00722854	1.96843	-1.53025	-1.30122	0.0613062	0.215772	0.28558
Solyc01g066190	5.94403	0.961095	1.72214	0.00223676	0.681115	0.444215	-1.70699	-7.53028	-7.7375	0.269337	7.28064e-05	4.62421e-05
Solyc01g066270	-0.72521	-2.36388	-3.26252	0.748058	0.247134	0.110068	-1.80594	-5.81596	-3.97419	0.265375	0.00200126	0.0155103
Solyc01g066340	-0.798685	-0.26371	-0.0728231	0.00652666	0.409249	0.842225	-1.7983	-1.12638	-0.813992	6.7239e-16	3.92269e-07	0.000276187
Solyc01g066430	0.0342719	-0.975524	-0.687258	0.958953	0.0515421	0.191433	-3.43069	-3.82759	-3.49241	3.19595e-20	9.31397e-25	9.40055e-21
Solyc01g066440	-1.53613	-2.49563	-0.28674	8.81133e-06	1.49658e-12	0.467137	0.292856	1.70113	0.611367	0.328791	2.41698e-10	0.033995
Solyc01g066450	3.02061	2.68406	1.44518	9.24642e-10	6.11896e-08	0.00577548	-0.795719	-0.932807	-0.674472	0.0513651	0.0233166	0.108975
Solyc01g066500	0.344282	-1.74321	-3.12943	0.737222	0.0597731	0.00151309	-0.57916	-0.561957	-2.47519	0.451438	0.479355	0.00130714
Solyc01g066510	3.25134	1.3674	0.597482	0.000382848	0.167598	0.590576	-4.01921	-2.70772	-4.52392	2.55682e-08	0.000133895	5.52395e-10
Solyc01g066520	-1.4701	-1.11767	-0.854976	1.12711e-36	8.96424e-22	4.7411e-13	-0.123657	-0.193504	-0.41123	0.233602	0.0590478	2.63313e-05
Solyc01g066560	0.423882	1.37165	0.700851	0.472855	0.00928976	0.221124	0.13094	0.61923	1.50313	0.781611	0.155583	0.000228697
Solyc01g066570	2.35238	1.14083	1.55708	2.18458e-05	0.0505662	0.00680968	0.849686	0.489648	0.750931	0.0697283	0.327173	0.119501
Solyc01g066610	1.57966	1.51974	1.50908	4.10353e-06	9.5723e-06	1.3092e-05	0.502022	0.85841	0.303929	0.0723212	0.00169618	0.306789
Solyc01g066614	0.885786	1.90517	1.32693	0.136647	0.000636667	0.0224543	-0.110658	-0.524481	-0.231235	0.830127	0.278668	0.653718
Solyc01g066640	-1.03784	-1.54292	1.04466	0.00926326	8.39652e-05	0.00820723	-0.927455	0.275567	-0.164731	0.00247278	0.416724	0.640432
Solyc01g066740	0.811014	1.31975	0.858113	0.000106366	8.67153e-11	4.30324e-05	-0.514302	0.214079	0.000181888	0.00239886	0.24278	0.999262
Solyc01g066760	-0.730888	-1.29307	0.801616	0.011603	6.72064e-06	0.00421088	-1.65535	-0.381754	-0.58762	8.17623e-16	0.0795545	0.00549792
Solyc01g066770	-0.631649	-0.319336	-0.116094	0.0027796	0.150642	0.643047	-0.767662	-1.0664	-0.352164	3.29631e-06	9.44134e-11	0.0416815
Solyc01g066790	2.2513	3.54781	4.62301	0.130544	0.0123457	0.000955712	0.848687	3.38686	7.52807	0.708499	0.0527751	1.44068e-06
Solyc01g066850	-1.12376	-4.0543	-2.91947	0.0276103	3.91334e-14	1.16626e-08	-0.712137	-1.31074	-2.07197	0.0748763	0.000809973	6.82858e-08
Solyc01g066860	-0.732729	-2.38065	-1.57344	0.0566972	2.74061e-11	1.84254e-05	-3.50537	-2.39121	-1.68219	4.86625e-34	1.35482e-16	9.08665e-09
Solyc01g066870	-0.216566	-0.60082	-1.08781	0.416827	0.0136861	4.26678e-06	-0.386584	-0.14244	0.0339556	0.0490954	0.512156	0.884477
Solyc01g066880	-0.593844	-1.821	-1.56922	0.082143	1.02323e-08	1.1392e-06	-1.04169	-2.15134	-1.91389	5.91273e-05	3.35924e-17	7.29714e-14
Solyc01g066910	5.68846	2.77257	3.91614	1.83473e-08	0.00902248	0.000170081	0.23715	3.31014	3.64941	0.787099	1.24984e-05	1.34952e-06
Solyc01g066940	-0.184548	-1.10296	-1.11684	0.480304	1.18886e-06	1.04057e-06	0.17703	-1.00087	-0.732355	0.374252	4.39018e-08	8.01163e-05
Solyc01g067000	0.00881067	-0.396715	-0.121297	0.988216	0.277891	0.772104	-1.0477	-1.22376	-0.893064	8.26566e-05	4.48332e-06	0.00102482
Solyc01g067010	0.426467	0.142927	0.608522	0.333756	0.769803	0.160548	-2.97141	-2.06699	-1.88708	4.44433e-22	3.23449e-11	1.61343e-09
Solyc01g067020	0.691507	0.0313932	0.91417	0.542202	0.984086	0.418728	-0.710437	-3.23663	-0.599813	0.403697	4.01577e-05	0.500982
Solyc01g067070	-0.733521	-1.49382	-1.22917	0.000701648	7.95404e-13	6.19704e-09	-0.275172	-0.82443	-0.407435	0.128571	1.69426e-06	0.0234904
Solyc01g067090	0.0812976	0.85107	0.412869	0.729442	9.09317e-06	0.0441995	-0.801222	-0.688011	-1.01463	1.04427e-07	6.62881e-06	1.51407e-11
Solyc01g067120	0.12867	-0.437755	-1.45577	0.81295	0.371077	0.00125574	-4.1018	-3.22703	-3.39478	8.22117e-34	1.39688e-21	9.60375e-24
Solyc01g067130	-3.96863	-1.001	0.342827	0.00251648	0.248051	0.704529	-1.56566	-1.98821	-0.845219	0.00197946	0.000100477	0.104901
Solyc01g067255	1.94736	1.20925	0.76385	0.000422574	0.0358941	0.216655	-1.40242	-0.871841	-0.842692	0.000893034	0.0448087	0.052895
Solyc01g067290	1.18661	1.43088	1.149	3.0242e-10	1.64209e-14	1.33788e-09	-1.96245	-1.05321	-1.57865	8.73323e-40	2.8413e-12	3.34656e-26
Solyc01g067295	-3.14285	-3.38418	-2.42989	0.000146959	3.89301e-05	0.00425303	0.508796	0.385795	1.53102	0.488203	0.619551	0.0278216
Solyc01g067300	2.04869	2.66493	3.16047	3.38903e-12	3.86092e-20	7.941e-28	0.212368	1.71903	2.8123	0.401498	3.60018e-14	2.62008e-36
Solyc01g067330	4.15505	1.19581	-0.433018	9.71558e-10	0.109653	0.618227	2.82174	0.915989	0.617184	8.33879e-08	0.108877	0.297841
Solyc01g067360	-1.2085	-2.53619	-1.99589	7.09752e-09	1.50771e-35	2.66934e-22	-1.08827	-0.529748	-0.231751	1.29275e-10	0.00261732	0.216413
Solyc01g067370	-3.09487	-3.96828	-2.81386	0.000160939	3.7895e-06	0.000680349	-0.196854	3.86102	3.27712	0.811461	2.81393e-09	6.02432e-07
Solyc01g067440	0.370269	-1.96326	-1.78039	0.477094	1.81384e-05	0.000125255	-2.65228	-6.09276	-3.66583	2.88585e-13	3.03821e-50	1.08226e-23
Solyc01g067460	-1.10779	-3.72444	-3.55647	0.101395	3.78382e-09	2.38183e-08	-4.02367	-6.09599	-3.30048	2.10496e-12	7.2391e-17	1.24174e-09
Solyc01g067480	0.662959	1.14839	1.00526	0.00166918	1.67815e-08	1.13942e-06	0.119734	0.427485	0.246798	0.51255	0.0124004	0.167381
Solyc01g067510	-1.44005	-1.78684	-2.74217	1.62945e-05	6.05738e-08	3.82015e-17	-1.1857	-0.712875	-1.71276	9.75831e-06	0.0106299	1.32766e-10
Solyc01g067540	-2.43749	0.8075	-0.715743	0.125155	0.510045	0.619615	4.30369	2.91733	2.0036	1.21433e-11	7.23356e-06	0.00264829
Solyc01g067620	3.15724	3.98435	2.96288	9.46039e-15	4.47579e-23	4.90196e-13	4.97008	3.30661	3.11349	9.267e-56	4.18851e-25	2.4791e-22
Solyc01g067640	-0.616713	-0.94073	-1.15097	9.96033e-05	1.21878e-09	9.02103e-14	-1.01069	-0.666275	-1.12954	3.13295e-16	1.28899e-07	7.41193e-20
Solyc01g067650	-6.29824	-10.7053	-10.5514	1.32258e-05	1.17153e-07	2.17065e-07	-9.48422	-7.8051	-6.20289	5.28004e-09	3.26679e-07	4.20508e-07
Solyc01g067680	-1.15607	-1.24164	-0.162293	3.27378e-28	1.92521e-32	0.174147	-0.820583	-0.95107	-0.579974	4.11646e-22	3.28664e-29	1.42964e-11
Solyc01g067730	-1.37825	-1.22269	-1.15082	2.1412e-17	5.94068e-14	2.27974e-12	0.46808	0.065949	0.00250384	0.000564886	0.680134	0.988606
Solyc01g067740	0.397606	-0.0714835	-0.375242	0.0651778	0.777729	0.0884183	-0.179224	-1.51008	-1.62604	0.311889	4.24483e-21	2.88203e-24
Solyc01g067750	0.901854	0.113144	-0.32049	8.92801e-05	0.680061	0.207407	1.04378	0.274098	0.00866443	9.03087e-09	0.169049	0.970498
Solyc01g067820	0.633687	-0.0229535	-0.162345	0.0255407	0.951081	0.623865	1.16578	0.765197	0.653284	7.47035e-08	0.000619345	0.00387266
Solyc01g067830	-1.44253	0.0109475	-0.331597	6.69926e-26	0.954129	0.023801	-0.342591	-0.666821	-0.776909	0.00186973	6.80675e-10	4.72166e-13
Solyc01g067850	2.67746	5.3853	4.53561	0.254319	0.00937303	0.0353927	2.2525	6.73899	7.72435	0.0691862	5.13512e-09	1.6983e-11
Solyc01g067860	6.13973	5.65448	4.54647	1.89876e-07	1.69957e-06	0.000165651	0.31885	2.87647	2.21234	0.764158	0.00232279	0.0217542
Solyc01g067870	0.321479	1.04347	3.5048	0.789491	0.322607	0.000173671	-0.824518	6.97406	5.52346	0.267934	7.74251e-28	8.64211e-18
Solyc01g067900	0.0803719	-0.387426	-0.548945	0.687902	0.0253331	0.00128777	-1.12726	-1.05526	-1.62137	4.81443e-18	7.68046e-16	5.82458e-36
Solyc01g067910	-1.07859	0.0857218	0.438052	0.00199017	0.838657	0.23677	0.559173	1.32564	0.838033	0.0424636	4.53809e-07	0.00198108
Solyc01g067930	0.624081	1.27082	0.876562	0.0547238	3.771e-05	0.00614881	-1.5588	-1.74379	-2.13035	1.10948e-10	5.89908e-13	8.66303e-19
Solyc01g067940	0.804214	0.527218	0.281225	1.81319e-06	0.00228426	0.128525	-0.959967	-1.19033	-1.7379	3.12755e-13	1.33675e-19	1.4983e-40
Solyc01g068000	-0.880463	-0.187549	-0.082894	4.32046e-09	0.260539	0.653814	-1.5409	-1.58046	-1.57985	2.9417e-40	2.69129e-42	2.41796e-42
Solyc01g068030	0.408296	1.09374	0.724415	0.00217434	2.46447e-18	2.03483e-08	-0.124712	0.167729	0.137012	0.270229	0.134072	0.228752
Solyc01g068140	0.144455	-2.56385	-1.87268	0.729237	9.25708e-14	6.98545e-08	-1.69101	0.268124	1.21659	5.44805e-10	0.382931	9.88636e-06
Solyc01g068240	0.243655	0.0354341	0.334157	0.111171	0.845415	0.0268781	1.40901	0.662123	0.458998	4.12781e-37	6.08858e-09	7.76563e-05
Solyc01g068250	0.650169	0.714334	0.658458	0.348393	0.298031	0.351384	-1.77597	0.837378	0.0348766	0.000353081	0.112245	0.954901
Solyc01g068260	0.427932	1.13741	1.006	0.205221	0.000258441	0.00151307	-0.760205	-0.00958751	-0.122431	0.0023812	0.97495	0.674244
Solyc01g068280	-0.146023	0.580158	0.995903	0.73929	0.132718	0.00757019	-1.17906	0.372203	-0.111845	4.26778e-05	0.237851	0.746089
Solyc01g068340	0.8485	1.28045	1.41292	0.013622	0.000113071	2.12945e-05	-0.585938	0.250091	0.091986	0.0212314	0.359182	0.753459
Solyc01g068360	-0.467425	-1.04258	-0.769273	0.151313	0.000650936	0.014958	-0.781239	-0.520539	-0.136295	0.00150339	0.0419003	0.631703
Solyc01g068380	0.842741	0.14822	-0.0778151	0.00304061	0.654707	0.829108	1.71151	0.492305	1.10643	7.1709e-15	0.0382944	9.3753e-07
Solyc01g068420	0	0	0	1	1	1	-0.146598	6.99525	6.8206	0.948452	3.62872e-06	6.73406e-06
Solyc01g068470	0.355649	-0.127172	-0.156221	0.0390323	0.503855	0.416235	-1.21245	-0.928822	-0.804162	2.98909e-20	1.58829e-12	9.15778e-10
Solyc01g068490	1.92372	2.84393	2.75356	0.000652459	2.1195e-07	6.45084e-07	0.356762	-1.29906	0.333892	0.443475	0.00329778	0.489984
Solyc01g068520	2.23587	3.21468	7.59092	0.434333	0.228909	0.00169751	-2.1915	0.819117	3.61485	0.172814	0.630784	0.0165251
Solyc01g068530	-0.515847	-0.487138	-0.0194627	0.00942203	0.0145055	0.94356	1.49363	0.897735	0.59053	3.623e-23	5.44884e-09	0.000176456
Solyc01g068540	1.43847	0.496327	0.907723	1.74155e-08	0.0734864	0.000646545	-0.166102	0.316715	-0.371465	0.452351	0.140525	0.0822776
Solyc01g068550	2.84734	2.63214	3.53035	0.000113464	0.000389269	1.29999e-06	0.768152	2.74801	2.69554	0.205576	4.70978e-07	7.96097e-07
Solyc01g068560	-3.49255	0.968769	0.542333	6.95123e-55	1.099e-05	0.0196305	-2.8842	-2.91194	-3.10006	1.90785e-64	1.00592e-65	2.13296e-74
Solyc01g068630	2.4166	-1.51993	-0.387907	1.42421e-05	0.0101842	0.564662	0.916664	-1.81995	-0.441111	0.0465054	7.08708e-05	0.379211
Solyc01g073660	1.44431	1.64703	1.96002	3.52998e-13	6.0141e-17	1.73031e-23	0.532139	-0.0919008	0.0943976	0.00102694	0.627206	0.615421
Solyc01g073670	2.10719	2.06499	2.83011	0.00191838	0.00238731	2.28808e-05	-1.83505	1.01504	0.42847	0.000158865	0.0461272	0.434515
Solyc01g073680	0.572108	-0.84416	-0.703552	0.0043107	1.76389e-05	0.000451626	-1.33035	-0.885911	-0.178232	2.63252e-18	1.14885e-08	0.304084
Solyc01g073700	-3.35484	-3.68458	-3.17055	1.95725e-28	4.45788e-34	1.97526e-25	-1.62287	-1.78795	-1.41986	9.10026e-11	1.05749e-12	1.94072e-08
Solyc01g073710	-0.85484	-1.4335	-1.28286	0.00323006	3.49345e-07	6.78719e-06	-2.19843	-1.81776	-1.45948	5.6407e-23	5.10461e-16	1.06001e-10
Solyc01g073720	-0.0554731	-3.20597	-1.43927	0.973729	0.014386	0.269253	-6.26395	-7.25502	-4.69853	1.81295e-13	2.23518e-17	4.99739e-08
Solyc01g073740	0.101557	0.0136669	-0.427708	0.697176	0.964331	0.0644131	1.53133	0.801911	0.58493	1.45672e-19	4.27319e-06	0.00100885
Solyc01g073750	-0.580171	0.455129	-0.221152	0.0116403	0.0520197	0.387207	-1.05157	-0.85728	-0.554544	2.50226e-09	1.73982e-06	0.00259746
Solyc01g073770	-1.55727	-0.925774	-0.112453	2.9931e-10	0.000258052	0.718322	0.284793	0.443002	1.20745	0.189148	0.0385331	2.15199e-09
Solyc01g073780	0.252137	-3.50341	-2.29902	0.726981	4.72355e-08	0.000261078	-2.91052	-0.923227	0.060108	1.86e-09	0.0666029	0.919345
Solyc01g073800	7.95775	6.30223	3.45888	4.61584e-10	1.07763e-06	0.0128394	3.0662	2.94746	2.94397	1.97326e-08	8.93455e-08	9.39623e-08
Solyc01g073810	2.76115	1.47981	-1.98755	0.000328403	0.0690097	0.0386557	3.65066	4.46525	3.78133	8.09335e-10	4.56259e-14	2.4181e-10
Solyc01g073820	7.04458	5.85566	3.45491	2.01091e-24	3.44786e-17	1.85809e-06	1.166	1.32176	0.362765	0.0109955	0.00421272	0.479456
Solyc01g073840	5.63894	3.59797	2.27998	1.62677e-27	1.28842e-11	4.79046e-05	3.29012	0.73873	-0.0574808	5.51036e-25	0.0352705	0.891092
Solyc01g073860	6.06564	1.5752	1.38304	1.46725e-22	0.023348	0.0545167	3.99599	2.98168	1.87084	4.52785e-23	3.43085e-13	8.49742e-06
Solyc01g073880	1.02631	0.220045	0.207239	0.0377876	0.703877	0.729981	1.58876	1.25426	2.02298	3.25644e-05	0.00140661	8.91868e-08
Solyc01g073890	3.24338	1.5475	0.358835	1.23821e-08	0.00975365	0.612972	-0.125906	-1.66137	-1.79033	0.809291	0.000257959	7.87849e-05
Solyc01g073910	0.961786	1.24708	2.18379	0.00942408	0.00059187	6.25068e-10	-2.29518	-1.60138	-1.06465	2.78776e-16	1.74602e-08	0.000238588
Solyc01g073985	-1.26116	-0.365368	-0.346681	0.0113838	0.497165	0.533662	0.205665	-0.012812	1.09556	0.629428	0.977877	0.00408879
Solyc01g074000	1.15421	-0.32273	1.13725	0.00249385	0.448915	0.00319652	0.159721	0.98586	0.0311437	0.637722	0.00134408	0.934239
Solyc01g074030	1.47939	1.32296	0.820398	6.68285e-06	6.08876e-05	0.0175111	-0.879198	-0.100174	-0.703615	0.00101213	0.752873	0.010635
Solyc01g079080	2.81582	3.72024	3.66751	4.25379e-05	3.244e-08	6.3623e-08	-0.0704814	0.938879	0.839615	0.904077	0.0660984	0.1038
Solyc01g079100	0.793073	1.6695	2.75398	0.189414	0.00310472	5.43305e-07	-1.28849	1.07004	-0.0157081	0.00347862	0.0174962	0.977011
Solyc01g079110	1.31377	0.0844793	1.42219	9.28604e-05	0.842254	2.362e-05	0.359198	1.28973	0.341893	0.210188	1.61609e-06	0.247616
Solyc01g079130	0.668277	1.33871	2.12765	0.350499	0.0403579	0.000667766	3.80323	3.30111	2.72987	2.13408e-25	2.82467e-19	1.87804e-13
Solyc01g079140	1.60296	1.65316	-0.284936	0.40572	0.389975	0.910056	1.64515	-3.97488	0.288927	0.174648	0.00171394	0.837696
Solyc01g079150	2.44842	0.906799	0.153135	1.35077e-36	7.30848e-06	0.524401	-0.244045	-1.07832	-2.00405	0.14996	9.33556e-12	4.58413e-38
Solyc01g079160	-0.38554	-0.889804	-0.051525	0.656149	0.276506	0.961823	-2.7404	0.76977	0.310724	8.06176e-07	0.185117	0.620175
Solyc01g079170	-0.0291751	0.45706	0.840461	0.925179	0.0642012	0.000404003	-4.97756	-3.53039	-3.33953	1.091e-169	8.12566e-89	7.07627e-80
Solyc01g079180	-3.19825	-8.27039	-6.43146	0.00360635	3.05154e-14	2.06841e-09	-7.50686	-5.6031	-3.63595	4.85177e-18	7.0243e-11	3.12673e-05
Solyc01g079200	-0.666677	-1.89145	-3.3078	0.469101	0.0245674	6.4148e-05	-4.23563	-5.64017	-6.11905	2.0292e-11	3.2355e-19	2.23297e-22
Solyc01g079250	-1.11023	-0.961646	-0.837477	3.26244e-15	1.0272e-11	4.84077e-09	-0.367367	-0.346562	-0.215877	0.00183424	0.00386661	0.0823726
Solyc01g079260	2.83363	2.89871	2.61587	4.56137e-57	7.84211e-60	1.29538e-48	-1.26287	-0.907487	-1.08076	1.99137e-18	5.64243e-10	1.11207e-13
Solyc01g079300	0.596348	-1.29524	-0.181746	0.375661	0.0426592	0.814851	-1.78124	-2.36679	-1.72801	0.000208927	8.68534e-07	0.000376039
Solyc01g079350	-0.705649	-1.31757	-1.08863	0.000461791	1.30738e-11	3.63141e-08	-0.858322	-0.72575	-0.0893412	6.47406e-08	6.7318e-06	0.634522
Solyc01g079370	2.14776	1.43008	0.439554	8.40956e-12	9.08714e-06	0.229581	-0.661175	0.663524	0.23937	0.00964585	0.00923888	0.388319
Solyc01g079400	-1.92029	-2.48193	-1.74737	5.05243e-28	8.20875e-46	2.71751e-23	-1.59194	-0.8737	-0.464588	3.84008e-29	1.38656e-09	0.00181761
Solyc01g079410	-0.161014	1.38786	1.02198	0.422745	3.73394e-16	4.19382e-09	-0.522526	0.299714	-0.270651	0.000208583	0.0416593	0.0690507
Solyc01g079460	-0.699503	-1.93646	-1.60442	0.219893	0.000303236	0.00332541	-3.1111	-1.26404	-1.14125	5.10879e-10	0.00570428	0.0123091
Solyc01g079470	7.47532	7.0549	8.05426	3.07354e-70	1.04487e-62	2.04864e-81	1.19124	1.87389	1.7726	0.000130678	1.10344e-09	9.27566e-09
Solyc01g079480	-0.51146	-1.14749	-0.720315	0.000798427	4.39011e-15	1.67855e-06	-2.13883	-1.64838	-1.96853	1.38873e-75	2.00414e-45	2.21005e-64
Solyc01g079530	-2.4222	-3.32392	-0.922284	2.2414e-11	1.8186e-20	0.0170195	-2.3105	-3.00417	-2.37872	1.60937e-15	3.106e-25	3.09369e-16
Solyc01g079550	-0.363568	-2.09577	-1.04204	0.461768	1.61462e-06	0.0228431	-0.669915	1.47397	2.75287	0.0679324	2.45637e-05	5.28549e-16
Solyc01g079570	-0.976308	-3.8987	-2.53764	0.0122923	1.03039e-26	7.58342e-12	-3.06326	-1.19296	-0.788647	3.22509e-25	0.000101582	0.0124757
Solyc01g079580	-0.804768	-1.35501	-1.08564	0.000216965	1.45303e-10	4.51177e-07	-2.62669	-1.28759	-1.32026	1.34876e-54	4.98887e-14	1.10834e-14
Solyc01g079590	-1.14444	-0.219296	-0.393797	1.72289e-17	0.140869	0.00608212	-0.453283	-0.408342	-0.496219	4.48342e-05	0.000294811	9.08701e-06
Solyc01g079600	-2.66692	-2.74512	-1.65082	9.07686e-17	9.25035e-18	4.95166e-07	-3.89548	-4.01708	-3.7725	3.216e-52	1.97925e-55	3.75858e-49
Solyc01g079610	-0.0416204	1.03393	0.587083	0.886021	3.63219e-06	0.0123472	0.277794	-0.541578	-1.23127	0.143709	0.00340741	4.19841e-12
Solyc01g079650	-0.826971	-1.38708	-0.646897	0.000557984	2.62931e-09	0.00861853	-0.446663	-0.628027	0.100756	0.0221848	0.00121904	0.651294
Solyc01g079660	-0.658727	-1.18656	-1.54461	0.537484	0.240892	0.12373	-6.00809	-4.25435	-5.39077	1.04966e-16	7.40381e-09	1.53466e-13
Solyc01g079670	1.07989	1.74001	1.27486	0.0616367	0.0015932	0.0273484	-3.89964	-2.02512	-2.73735	1.10749e-25	7.26276e-08	2.05773e-13
Solyc01g079710	-1.08501	-0.96151	-0.684758	4.49644e-12	9.60256e-10	2.16806e-05	0.328532	0.276916	0.508931	0.0130332	0.0418273	0.000100818
Solyc01g079750	-0.0601981	0.998229	1.54395	0.909412	0.0175542	0.000171115	-1.41326	0.724305	-0.234474	1.26552e-05	0.0331087	0.529686
Solyc01g079780	1.1799	0.4565	0.388734	9.96498e-18	0.00159363	0.0086756	0.387498	-0.0428826	-0.27233	0.000709013	0.753221	0.022089
Solyc01g079790	1.49896	2.36337	1.88585	7.1294e-18	1.8735e-43	9.93833e-28	-2.53183	-1.19753	-1.37226	4.54064e-76	5.42251e-18	2.90224e-23
Solyc01g079800	0.8858	2.23447	1.91291	0.000232337	7.02504e-23	8.67339e-17	-0.766839	-0.45389	-0.33676	3.06375e-05	0.0171262	0.0823655
Solyc01g079810	0.575288	1.21357	1.3325	0.000543068	2.62774e-14	6.33746e-17	-0.702905	-0.546033	-0.546462	5.6276e-08	3.49642e-05	3.53856e-05
Solyc01g079830	-0.625836	-3.69067	-1.89046	0.418173	4.34151e-08	0.0076796	-3.09112	-3.72745	-2.36985	1.79906e-08	1.41065e-11	2.12456e-05
Solyc01g079850	-0.459129	-2.3042	-1.61358	0.180122	6.24419e-13	5.42485e-07	-0.905961	-0.100591	-0.271162	0.00041914	0.739071	0.335194
Solyc01g079880	0.849398	0.698327	1.26597	0.0283859	0.0762321	0.000856941	0.999983	1.23615	1.61092	0.000912898	4.14799e-05	6.52664e-08
Solyc01g079920	0.860266	-0.255393	-1.16886	0.377638	0.819917	0.267172	0.465448	3.33468	1.94918	0.538597	4.42793e-07	0.00447469
Solyc01g079930	2.47329	2.82797	2.56763	8.62283e-05	5.80246e-06	4.89149e-05	-0.454667	0.652504	0.119876	0.418577	0.23965	0.848474
Solyc01g079940	-1.65187	-0.857979	-1.50825	9.0246e-06	0.0272906	6.14397e-05	-1.68839	-0.654861	-1.22784	1.20391e-08	0.0378829	5.2179e-05
Solyc01g079950	0.469522	0.613905	0.886776	0.267345	0.136771	0.0283982	-2.20875	-1.1822	-0.477054	2.86189e-13	0.00015567	0.153496
Solyc01g079960	4.8284	6.38164	5.85578	1.53732e-26	5.15088e-46	1.15474e-38	-0.649657	1.50024	0.871925	0.0728849	1.69327e-05	0.0159071
Solyc01g079970	-1.04544	1.34187	-0.744819	0.248311	0.0861546	0.431468	0.495455	2.74524	2.18986	0.372178	4.03615e-08	1.56193e-05
Solyc01g079980	-0.513707	-2.10475	-0.66689	0.203962	1.0003e-08	0.095963	-1.33454	1.96137	1.69601	7.33613e-06	2.21727e-11	9.27566e-09
Solyc01g080010	1.69328	2.00145	1.2541	7.53712e-05	2.20354e-06	0.00440235	1.0368	0.211748	0.187985	0.00280487	0.595836	0.639765
Solyc01g080020	-2.67903	-3.06545	-0.141655	2.02861e-22	3.72931e-29	0.68563	0.573358	0.205838	0.690026	0.0147408	0.428391	0.00352317
Solyc01g080030	0.384774	1.70014	-0.489033	0.540445	0.00190031	0.443666	5.91261	0.858757	1.85488	2.14773e-21	0.276451	0.00778238
Solyc01g080100	-2.05086	-4.13206	-3.34815	8.00762e-08	3.27877e-28	6.90628e-19	-1.66663	-1.69334	-0.660121	6.7265e-08	5.08347e-08	0.04454
Solyc01g080120	0.27079	3.25631	2.73452	0.841916	0.00112787	0.00815641	-2.17702	2.19403	1.34853	0.000701019	0.000234617	0.0293415
Solyc01g080130	0.669848	0.717661	0.375005	0.00125531	0.000506324	0.0886808	-0.84343	-0.65407	-1.42423	2.02448e-07	7.84719e-05	7.11644e-19
Solyc01g080150	-0.906886	-2.33689	-1.1004	0.0553551	1.82964e-07	0.0199439	1.31629	-2.08585	-0.525469	0.000400266	1.20182e-07	0.199848
Solyc01g080220	0.531152	1.19247	0.61745	0.269299	0.00773142	0.200274	2.49676	1.06216	1.46875	3.30773e-13	0.00316392	3.29691e-05
Solyc01g080230	0.774114	4.36755	4.37595	0.562711	3.1483e-05	3.54163e-05	0.582217	3.84442	5.00124	0.328273	4.67844e-13	2.12142e-21
Solyc01g080260	-1.28893	-1.71988	-1.40421	0.102965	0.0262004	0.0782447	-1.73317	1.0074	1.29788	0.00435283	0.113474	0.038275
Solyc01g080280	1.214	2.38002	1.93693	9.74903e-15	2.36744e-54	4.479e-36	-1.06599	-0.111657	-0.516641	3.34523e-17	0.448164	8.23657e-05
Solyc01g080290	-0.0767625	-1.59537	-0.934498	0.869551	1.43408e-05	0.0150459	-0.668265	-1.36354	-1.19734	0.0284276	4.77197e-06	6.48563e-05
Solyc01g080380	-2.31398	-5.45297	-3.7187	0.000357435	1.32523e-12	3.76241e-08	2.01828	2.58986	2.05947	9.4093e-05	4.69438e-07	7.89047e-05
Solyc01g080410	-0.429495	-0.843288	-1.20161	0.369071	0.0604276	0.00652973	2.13872	-0.170115	-0.0807078	2.13442e-10	0.675583	0.848891
Solyc01g080460	1.73088	2.68408	2.39041	7.50361e-16	5.08065e-37	2.325e-29	-1.32295	-0.490016	-0.558387	2.21579e-14	0.00742511	0.00212879
Solyc01g080480	3.4958	4.26185	5.85704	8.2581e-09	8.94947e-13	2.24778e-23	-0.33332	3.66402	4.5879	0.386142	4.93037e-28	1.58748e-43
Solyc01g080490	-0.0644486	-1.82577	-2.16617	0.947437	0.0142374	0.00384639	-3.35093	0.320378	0.343887	4.59194e-09	0.629685	0.601962
Solyc01g080500	-0.412987	-1.31443	-0.811002	0.0854567	3.25907e-09	0.000426828	-2.32315	-2.6698	-2.13417	6.98161e-40	2.78151e-52	1.06619e-33
Solyc01g080510	0.975813	1.10275	0.938862	4.59118e-08	4.67202e-10	1.75047e-07	-0.842765	-0.891266	-0.689126	3.61957e-09	5.14606e-10	2.04477e-06
Solyc01g080540	-1.7012	-1.52327	-1.58877	1.82283e-20	1.15436e-16	6.68776e-18	0.22185	-0.235906	0.15226	0.171404	0.153003	0.375421
Solyc01g080580	-0.365877	-1.29453	-2.12485	0.337898	0.000166293	3.02726e-10	-1.02164	-2.1232	-0.977715	0.000234315	7.73762e-15	0.000519291
Solyc01g080590	1.15104	1.07805	1.16173	2.00724e-07	1.16556e-06	1.74511e-07	-0.835515	-0.910554	-0.800672	2.40026e-06	3.15047e-07	7.93483e-06
Solyc01g080600	0.835347	-0.0689119	1.82492	0.0478714	0.894665	5.69845e-06	-0.0494845	1.0344	-0.0221518	0.897632	0.00166607	0.956149
Solyc01g080640	2.06891	2.99161	1.96681	1.39089e-19	3.78816e-40	1.00988e-17	1.42426	1.14953	0.0602643	1.70556e-14	9.9458e-10	0.794115
Solyc01g080680	1.2782	0.717207	2.72412	0.384994	0.646212	0.0475893	-6.41584	-2.4978	-2.51913	7.80204e-11	0.0114661	0.0108484
Solyc01g080700	0.304018	0.357008	0.382475	0.0823136	0.0387006	0.0281145	-1.30716	-0.696986	-0.691916	8.49318e-24	1.14613e-07	1.35687e-07
Solyc01g080720	1.00886	0.440951	0.543331	0.00166827	0.200681	0.113591	1.17724	0.523007	0.291436	2.14293e-06	0.0479066	0.295249
Solyc01g080750	-0.353596	0.143678	1.7297	0.421973	0.763558	8.47962e-06	-1.70075	1.17516	0.333622	3.23347e-08	0.000189174	0.336507
Solyc01g080770	-0.739618	-1.12833	-0.74325	0.00202207	1.34603e-06	0.0021089	1.27121	1.14365	1.1767	8.59292e-12	1.18351e-09	3.85344e-10
Solyc01g080780	1.39859	1.66806	1.26152	5.68435e-12	1.02411e-16	7.68229e-10	0.521267	0.940626	1.00859	0.00176236	8.11334e-09	5.63473e-10
Solyc01g080790	5.3634	5.60219	4.4164	1.73676e-19	2.81138e-21	2.21174e-13	2.33473	2.387	0.898906	1.19623e-07	7.13482e-08	0.0626928
Solyc01g080800	2.78698	1.22994	2.21111	2.18864e-05	0.0809019	0.00104188	-0.60038	-0.44723	1.14433	0.257211	0.421898	0.0260447
Solyc01g080840	-0.0694549	0.724458	0.278397	0.736656	1.79892e-05	0.131225	-1.18989	-0.585595	-0.441109	3.26926e-19	1.9025e-05	0.00156036
Solyc01g080870	-1.40152	-0.956451	0.521332	0.0269399	0.142396	0.455858	2.70783	2.41198	2.79763	2.66501e-08	1.02046e-06	1.12186e-08
Solyc01g080890	-0.864748	-1.96728	-1.41897	0.0109476	1.18366e-09	1.83791e-05	-1.08418	-1.25526	-1.17104	4.26034e-05	2.29783e-06	1.14558e-05
Solyc01g080900	-2.66927	-3.09872	-1.75482	1.15571e-26	1.02815e-35	5.01529e-12	-1.26267	-1.02735	-1.41424	8.17231e-10	8.66425e-07	6.98046e-12
Solyc01g080910	0.43287	3.29346	3.16125	0.0974048	5.5999e-46	3.27183e-42	2.2366	3.80604	3.46729	3.32156e-32	4.07713e-92	1.57125e-76
Solyc01g080920	5.65408	2.67419	4.10662	0.0019027	0.204151	0.0346571	1.0759	2.04539	3.24819	0.156083	0.00535718	5.26691e-06
Solyc01g080960	4.98507	2.73107	1.85309	0.00312424	0.157294	0.411399	-0.633942	1.22938	1.08648	0.122106	0.00168485	0.00597958
Solyc01g080990	2.01361	1.40299	1.02716	5.79459e-07	0.000640799	0.0158271	-0.15508	-0.377504	-0.724864	0.676424	0.297782	0.0360401
Solyc01g081000	-1.23125	-0.886381	-0.398796	5.60463e-05	0.00395741	0.228058	0.331988	0.480343	0.652883	0.216014	0.0682578	0.0105508
Solyc01g081010	-1.53113	-1.86986	-1.39032	1.76853e-30	3.19574e-45	3.16906e-25	-1.04743	-0.695421	-0.351165	6.08633e-22	3.31623e-10	0.00224613
Solyc01g081040	-0.601803	-3.40735	-1.38281	0.196063	3.21158e-14	0.00186009	-1.99538	0.099436	0.802927	5.45567e-09	0.809426	0.0230496
Solyc01g081060	-0.373446	-0.576348	0.205734	0.202245	0.0405588	0.51489	0.300932	-0.513028	1.25542	0.190751	0.023369	4.99172e-09
Solyc01g081110	0.287107	0.317938	0.256512	0.32673	0.272473	0.40002	1.29517	0.768325	0.676406	2.56908e-10	0.00032364	0.00166474
Solyc01g081120	0.450695	-0.296659	-0.0186681	0.0154921	0.129092	0.942459	1.19522	0.779603	0.618693	4.23771e-17	8.93206e-08	2.77316e-05
Solyc01g081160	1.15959	1.81323	2.95261	0.0215695	0.000193216	4.93481e-10	-2.18792	-0.137065	0.27589	1.51433e-08	0.762717	0.523637
Solyc01g081170	1.62395	2.80944	3.61187	0.00637478	7.8682e-07	1.41648e-10	-2.71115	-0.83267	-0.12752	3.74478e-10	0.0627544	0.803496
Solyc01g081185	1.50994	0.785978	0.132324	0.00855345	0.201608	0.861807	-1.01158	-0.30642	-0.350045	0.0241407	0.530334	0.46684
Solyc01g081190	-0.29629	0.353555	0.450897	0.212277	0.129358	0.0510968	0.41946	0.511747	1.37226	0.0193914	0.00444764	1.07197e-15
Solyc01g081210	0.760314	-0.343773	1.2534	0.199211	0.6063	0.0275766	0.882683	1.81913	2.29141	0.0253575	1.75796e-06	1.08681e-09
Solyc01g081250	-0.929142	2.26152	1.66543	0.080118	5.36804e-06	0.00112752	-3.69558	-3.21169	-3.39138	2.70818e-21	3.02862e-16	5.89553e-18
Solyc01g081270	0.727967	2.32653	2.4189	0.234578	3.03023e-05	1.59201e-05	3.11279	2.06189	3.19882	1.39233e-12	4.58096e-06	4.49222e-13
Solyc01g081300	-0.345465	-0.249587	-0.18664	0.0591747	0.185496	0.345939	1.23038	0.685399	0.249082	8.9575e-20	8.35994e-07	0.0943534
Solyc01g081310	0.907375	1.35584	2.02145	0.021734	0.000408887	8.26329e-08	0.24415	0.125303	0.72559	0.467315	0.7305	0.0228179
Solyc01g081340	2.53752	2.03324	1.68618	1.39038e-07	2.96495e-05	0.000695819	3.28816	1.42861	2.15761	1.7023e-17	0.000408616	4.81151e-08
Solyc01g081390	0.684269	0.340808	0.30111	0.000146959	0.072681	0.122625	1.38148	1.15407	0.539294	2.95149e-23	1.87198e-16	0.000211732
Solyc01g081410	1.0186	0.474917	0.397192	0.000857959	0.144619	0.239503	0.147251	0.493662	0.530966	0.588038	0.0529475	0.036759
Solyc01g081440	0.308345	0.485218	-0.0652736	0.0319267	0.000479763	0.701407	1.62455	2.12312	1.89221	7.87863e-52	4.06177e-88	4.17648e-70
Solyc01g081470	1.37626	0.852115	0.963181	8.2036e-25	4.70246e-10	1.89621e-12	0.665905	-0.0546192	-0.181038	3.31152e-10	0.670295	0.119502
Solyc01g081480	3.83241	2.26471	2.01269	5.83886e-56	6.68289e-20	1.0676e-15	-2.1547	-2.06409	-2.09856	2.02234e-30	4.05583e-28	3.67866e-29
Solyc01g081540	0.613529	0.649424	-0.0127657	0.0216288	0.0145055	0.974889	-0.374801	-0.956406	-1.18186	0.0824357	3.84658e-06	8.53986e-09
Solyc01g081560	0.822764	0.887866	1.03024	0.000909381	0.000312004	2.82325e-05	1.28168	1.21846	0.71061	4.51995e-13	7.25436e-12	0.000118072
Solyc01g081570	-0.26291	-0.559602	-1.45564	0.259834	0.0103631	2.29755e-12	-0.959973	-0.385432	-0.839185	1.13288e-08	0.0309064	8.7132e-07
Solyc01g081600	1.65589	5.99053	11.5969	0.538697	0.0045651	1.04743e-08	1.76093	3.2548	8.8985	0.137802	0.00473527	4.2755e-16
Solyc01g081610	1.87844	1.92014	2.03298	1.30692e-11	3.90584e-12	2.25737e-13	-0.100225	0.0940542	1.17651	0.699317	0.729772	2.16413e-07
Solyc01g081620	2.20882	-0.294642	-0.843961	0.00250768	0.739946	0.312453	-2.97536	-0.1473	0.0782605	1.18416e-07	0.82929	0.911282
Solyc01g081630	-0.69389	-0.648455	0.17541	0.27683	0.312198	0.802898	-2.95257	0.278016	1.12688	1.23578e-13	0.459074	0.000691636
Solyc01g081640	3.05215	2.56584	3.47973	5.28127e-06	0.000166055	1.80743e-07	-0.328263	1.74604	1.19678	0.475409	1.50162e-05	0.00389716
Solyc01g086640	-3.21182	-3.91744	-3.69935	2.64068e-59	2.64325e-87	7.42169e-78	-3.41642	-2.5061	-1.60569	3.64452e-99	1.96917e-54	5.51858e-23
Solyc01g086650	-0.533876	-2.23796	-2.74037	0.055999	3.00182e-18	1.23814e-26	0.905787	-0.00850422	0.0956251	2.07397e-05	0.974418	0.706569
Solyc01g086660	3.90289	3.33122	3.6886	1.66094e-08	1.69869e-06	1.18375e-07	-0.00538525	-0.268039	0.624	0.994344	0.68692	0.316482
Solyc01g086670	4.51886	2.89291	3.26848	3.03661e-11	3.14612e-05	2.54101e-06	-1.71594	-2.40072	-0.713888	0.00225665	1.74286e-05	0.241831
Solyc01g086680	5.95571	4.48074	3.99939	2.62805e-06	0.000499081	0.00226817	1.76355	-1.2816	0.487458	0.0972805	0.249826	0.684539
Solyc01g086690	2.6298	1.31203	2.00588	3.29881e-18	3.28308e-05	7.96287e-11	0.535206	0.901533	0.16418	0.0254839	0.000123085	0.540706
Solyc01g086710	0.356285	0.0502752	0.0549769	0.092784	0.84237	0.831068	1.03415	0.470789	0.43299	4.48168e-11	0.0042702	0.00906993
Solyc01g086720	-0.23573	-0.465724	0.0612444	0.516902	0.17401	0.883434	-1.4637	-0.733136	-0.413405	8.60868e-09	0.00503852	0.127728
Solyc01g086730	1.85232	-0.33833	-1.00783	0.0831876	0.789391	0.393757	-1.37544	-2.87033	-1.85477	0.0997776	0.000410923	0.0264903
Solyc01g086810	0.198046	0.804239	0.435405	0.641398	0.0306931	0.279842	0.279519	0.613544	1.25546	0.373047	0.0420394	1.21262e-05
Solyc01g086820	0.88388	-0.318307	1.75294	0.00359324	0.337243	2.0944e-09	0.061177	1.43379	0.496655	0.827107	1.23847e-09	0.0487336
Solyc01g086850	0.756891	1.64018	1.50672	1.36435e-05	8.10416e-23	3.37855e-19	-0.992018	-1.19311	-0.931457	9.09413e-14	2.85435e-19	3.34353e-12
Solyc01g086860	-0.43567	-1.07619	-0.735723	0.00248	5.44013e-15	1.73268e-07	-0.357678	-0.581454	-0.271608	0.00192092	3.30685e-07	0.0223658
Solyc01g086870	-0.894185	-1.14651	-1.2306	0.000200486	1.26921e-06	2.17803e-07	-0.598762	-0.891703	-1.01779	0.00203238	3.55843e-06	1.05128e-07
Solyc01g086920	-0.98559	-0.93577	-1.60055	0.0234053	0.0319049	0.000156281	-0.609101	0.454038	-1.23091	0.0831908	0.215707	0.000322148
Solyc01g086930	0.764538	0.480889	1.16637	0.0213391	0.165194	0.000323719	0.24758	1.10877	0.190204	0.366851	1.15135e-05	0.510624
Solyc01g086960	-0.346998	-1.19515	-0.779156	0.0893983	2.14767e-10	5.91595e-05	-2.32112	-2.90801	-2.66814	9.35729e-55	1.97129e-85	5.02259e-72
Solyc01g086970	-0.64262	-1.00557	-0.62753	0.000378321	1.11805e-08	0.000582047	-0.111542	-0.564888	-0.166883	0.483137	0.000103965	0.295885
Solyc01g086975	-2.07177	-0.78002	-0.587087	0.000104378	0.162578	0.315697	0.0925553	-0.293466	0.586669	0.848231	0.535831	0.186291
Solyc01g087020	1.02576	1.02859	1.18881	0.0019206	0.00184258	0.000314051	-1.75926	-0.85028	-1.48091	4.03183e-12	0.00127914	8.21683e-09
Solyc01g087040	-0.380835	0.186641	0.373038	0.131699	0.487283	0.14665	-1.44853	-0.516032	-0.328615	5.76737e-15	0.00840258	0.104541
Solyc01g087060	-0.812032	-0.891831	-0.407858	0.00659697	0.00266245	0.205344	-1.77182	-0.958406	-1.31535	2.56305e-14	5.456e-05	2.04292e-08
Solyc01g087070	0.92858	0.571233	1.19766	7.80047e-06	0.00791416	5.72491e-09	-0.490108	-0.402536	-0.21243	0.00304469	0.0176171	0.232206
Solyc01g087080	-0.277167	-0.38595	0.834461	0.513813	0.348959	0.0315345	-2.26703	0.728865	-0.16201	4.25694e-15	0.0170227	0.637561
Solyc01g087090	0.750414	-1.12712	-0.278301	0.0818365	0.00708056	0.566108	-0.913242	0.282428	0.544321	0.00611565	0.446832	0.121244
Solyc01g087095	0.447905	0.030553	1.87918	0.467446	0.969454	0.000364845	-1.28142	0.0181187	0.279244	0.000901249	0.967322	0.491859
Solyc01g087130	0.867406	-4.16386	-2.07136	0.0645247	7.90603e-14	1.64136e-05	-2.16945	-0.638215	-0.428672	2.35907e-10	0.0816197	0.258828
Solyc01g087140	-0.203211	-3.78858	-0.709152	0.386027	3.62387e-62	0.000957705	-0.922318	0.265115	0.490406	1.28102e-08	0.130444	0.00347511
Solyc01g087150	3.0422	3.82482	3.26048	6.2391e-07	2.06814e-10	9.2883e-08	0.0563052	-0.00964052	1.07892	0.924232	0.987097	0.0364859
Solyc01g087170	-0.0670397	1.22877	0.812781	0.870115	0.000137838	0.0155872	-0.145118	0.242794	0.350994	0.616305	0.402924	0.213214
Solyc01g087180	-1.28828	-0.741244	3.51159	0.477701	0.690192	0.0221569	-3.94154	-4.55315	-0.218689	0.000444381	6.17816e-05	0.871829
Solyc01g087200	-0.630434	-0.0174931	-0.10915	0.0746543	0.971399	0.798376	0.279703	0.0182729	1.01072	0.339105	0.956588	0.000217708
Solyc01g087210	0.337797	1.01255	0.309643	0.278168	0.000365792	0.333809	-0.118549	-0.0151257	-0.521503	0.642846	0.957189	0.0284241
Solyc01g087240	-0.80196	-0.441272	0.192819	0.00380172	0.129064	0.548114	-1.31078	-1.14536	-0.472959	9.40884e-10	1.27248e-07	0.0388656
Solyc01g087280	6.99253	0	3.55628	0.000719423	1	0.123123	6.76904	4.44326	6.10357	7.22703e-06	0.00475867	7.00499e-05
Solyc01g087290	-0.668382	-0.780197	-1.00078	9.47358e-05	4.17236e-06	2.89981e-09	-0.910639	-0.416417	-0.148584	2.26439e-11	0.00331953	0.333647
Solyc01g087320	-1.02414	-0.605568	-0.312857	2.68706e-12	5.04575e-05	0.0484723	-0.183057	0.0210878	0.510632	0.149989	0.887331	2.13565e-05
Solyc01g087390	-0.471906	0.795629	0.0597495	0.236267	0.033676	0.903106	0.651141	0.792424	1.27476	0.0283204	0.00769522	9.64368e-06
Solyc01g087400	-0.984013	-0.591934	-0.364897	1.41001e-10	0.00016181	0.0265711	0.423797	0.282459	1.04074	0.000871765	0.0329283	2.84948e-17
Solyc01g087410	-1.21594	0.596004	0.207406	0.0161415	0.264158	0.731786	0.511285	0.680397	1.38357	0.219609	0.102155	0.000484743
Solyc01g087440	2.30409	6.01028	4.57934	0.000727489	1.55645e-21	1.11341e-12	-1.46042	-0.63576	-1.05476	0.000152598	0.118365	0.00748273
Solyc01g087450	3.2109	5.35815	4.27043	1.22805e-32	1.27914e-90	2.00845e-57	-1.10228	-0.593379	-1.04319	5.30264e-08	0.00490028	3.44714e-07
Solyc01g087500	-1.08604	0.328759	1.5728	0.0130326	0.497052	0.00024122	-1.14328	1.25037	0.36306	0.000829987	0.000278475	0.337906
Solyc01g087540	1.81933	1.69531	1.61332	1.43903e-13	5.78595e-12	7.91617e-11	-0.00958751	1.13409	0.299629	0.969543	1.80642e-08	0.173785
Solyc01g087560	-1.80489	-2.50398	-1.90893	1.7251e-10	2.50772e-19	1.51109e-11	-0.703998	0.0312281	-0.442717	0.0027491	0.913053	0.07295
Solyc01g087570	-1.05448	-1.11415	-0.694468	0.00201389	0.00104584	0.0516291	-1.30014	-1.1988	-1.57544	1.13887e-06	9.36605e-06	3.89998e-09
Solyc01g087580	-1.67182	-2.99386	-3.53577	0.084619	0.0013486	0.00016438	-6.92852	-7.01664	-6.07121	1.62693e-21	5.82022e-22	4.56648e-17
Solyc01g087590	0.68944	0.501884	0.761576	0.00819549	0.0605799	0.00359477	-5.07776	-4.62967	-5.39292	8.74936e-154	1.51603e-128	1.31923e-173
Solyc01g087610	0.692598	1.03741	0.710461	1.62674e-05	3.80288e-11	1.07811e-05	0.0834568	0.217001	0.155054	0.560171	0.114078	0.274206
Solyc01g087630	2.029	1.59712	2.2387	0.00635503	0.0375691	0.00266501	-4.54096	-4.84198	-4.974	9.28613e-28	7.5317e-31	9.77558e-33
Solyc01g087660	1.22253	-0.572719	-0.894415	0.000337013	0.137039	0.0209218	-0.189811	-0.667087	-1.14074	0.519946	0.0174846	3.47283e-05
Solyc01g087680	-0.231837	0.94273	0.895824	0.24287	9.1256e-08	5.06101e-07	0.599285	0.683886	1.1944	4.21096e-05	2.95043e-06	4.16166e-17
Solyc01g087710	-2.29053	-2.54097	-1.79246	0.00305585	0.000943243	0.0243435	-0.137641	-0.21374	-0.16447	0.854583	0.780775	0.832768
Solyc01g087730	-0.405376	-0.523191	-0.604729	0.013968	0.00122496	0.000183252	-1.39549	-1.0419	-0.907869	3.76231e-29	1.16897e-16	7.07939e-13
Solyc01g087740	-0.706066	-0.82924	0.48564	0.113437	0.0599058	0.300232	-3.04021	0.0873645	-0.768054	5.26753e-20	0.828682	0.027156
Solyc01g087750	0.395998	1.9852	1.51238	0.276894	7.0351e-10	4.31425e-06	-2.44281	-2.44615	-2.34509	2.42285e-21	2.60269e-21	1.06554e-19
Solyc01g087760	1.1985	2.58241	2.37796	0.134883	0.000547707	0.00175335	-1.62728	-1.26295	-1.23948	0.00835271	0.0435926	0.0471884
Solyc01g087770	0.795537	1.03376	1.15176	0.0945073	0.0264311	0.0136739	-1.79383	-1.24732	-1.19372	7.07027e-07	0.000730495	0.00126881
Solyc01g087780	-0.567302	0.77948	0.781793	0.0211098	0.0011481	0.00123836	-1.21205	0.0111073	0.53212	1.7963e-10	0.962891	0.00722869
Solyc01g087790	1.76018	2.36769	2.40954	5.10415e-06	4.24437e-10	2.52691e-10	-0.834268	0.394949	-0.234492	0.00961918	0.250029	0.514708
Solyc01g087800	0.621478	1.05969	1.63182	0.109524	0.00437294	7.46446e-06	-1.28772	-0.0300366	1.11346	1.14007e-05	0.934123	0.000180587
Solyc01g087810	0.272781	-0.105102	0.730967	0.636282	0.86563	0.172942	-1.36251	-2.08599	-1.31191	0.000552248	9.35408e-08	0.00106399
Solyc01g087820	1.80961	3.21737	2.78298	1.09821e-09	1.07587e-28	1.54249e-21	0.239952	0.354885	0.982505	0.359481	0.174324	5.54675e-05
Solyc01g087830	-1.8606	-1.63756	-2.22272	6.80752e-08	2.02406e-06	2.19643e-10	-0.461686	0.288665	0.611244	0.216903	0.439573	0.0744871
Solyc01g087850	0.595747	-0.459085	-1.61436	0.0473379	0.135705	1.18132e-08	0.192068	-0.392403	-0.709716	0.447897	0.111145	0.00272056
Solyc01g087870	-1.0055	-0.0628418	-0.511141	1.32237e-09	0.760049	0.00319835	0.0256589	-0.201443	-0.367765	0.871318	0.164101	0.00802311
Solyc01g087880	1.03823	-0.535134	-0.0246351	0.000496543	0.089346	0.954417	0.718852	-0.0313374	-0.48478	0.00270082	0.91468	0.0536629
Solyc01g087890	-0.880802	-1.23739	-0.489462	1.42885e-05	5.47111e-10	0.0218887	0.574431	0.308535	0.645439	0.000527454	0.0779346	0.000106623
Solyc01g087960	2.92384	2.77125	2.29121	7.76066e-08	3.75893e-07	4.25162e-05	-2.04912	-2.75498	-3.89945	4.43319e-08	2.95587e-13	6.49296e-24
Solyc01g087970	-0.272816	-0.667812	-1.07313	0.368336	0.0169997	8.53e-05	0.684627	0.217081	-0.0189863	0.00189508	0.374244	0.945027
Solyc01g087980	-0.74523	-0.957955	-1.15924	0.265506	0.14255	0.0752325	-4.0824	-2.67795	-3.37553	8.40283e-18	3.25475e-08	2.13062e-12
Solyc01g087990	-2.09073	-1.11437	0.10604	0.00322264	0.128793	0.908508	-1.15634	-2.56277	-1.52731	0.0374301	2.59629e-06	0.00600175
Solyc01g088030	0.632268	1.0374	0.8769	0.0814764	0.002847	0.014158	0.286073	-0.0840966	-0.0283814	0.327615	0.798232	0.93337
Solyc01g088050	1.22378	1.01599	1.14961	4.34129e-09	1.34158e-06	4.47544e-08	0.0846036	0.364664	-0.0163981	0.656308	0.0389401	0.938249
Solyc01g088090	0.149717	1.0363	0.890564	0.38436	2.21656e-12	2.81333e-09	-0.0280865	-0.329512	-0.331556	0.84137	0.00772648	0.00728714
Solyc01g088160	-0.494212	-2.44867	-3.0531	0.563149	0.00103685	4.05359e-05	-0.380313	-0.799643	-0.966404	0.563891	0.214044	0.128499
Solyc01g088200	1.20192	1.87882	1.20803	1.28861e-05	2.33666e-12	1.33838e-05	0.783768	0.530774	0.572883	0.000304896	0.0186242	0.0106304
Solyc01g088250	-1.00144	-0.579646	-0.672096	6.90106e-05	0.0263602	0.01002	-0.899898	-0.955852	-1.65999	7.67637e-06	2.33567e-06	5.80411e-17
Solyc01g088310	0.460116	0.178964	-0.118236	0.0271621	0.430615	0.626288	-0.314693	-0.649496	-1.19033	0.0572127	5.31895e-05	3.24164e-14
Solyc01g088320	-0.304979	-0.97722	-0.154467	0.519765	0.0278371	0.766325	-1.14049	-0.27105	-0.921825	0.000379363	0.433953	0.003981
Solyc01g088360	5.2552	4.75495	4.45286	6.75064e-07	7.8671e-06	3.66776e-05	2.0113	0.489978	0.800677	0.000938556	0.489207	0.232816
Solyc01g088370	0.527325	0.436491	0.543285	0.00107985	0.0075097	0.000815328	1.13148	0.772812	0.511117	8.96169e-20	1.01177e-09	7.7585e-05
Solyc01g088380	1.93754	1.06	1.36802	3.3882e-12	0.000233216	1.64999e-06	-0.339554	0.227571	-0.293276	0.150637	0.360522	0.230789
Solyc01g088390	1.02596	0.421444	0.717239	2.07004e-07	0.0452575	0.000434491	0.256342	0.314788	0.0220732	0.123952	0.0594647	0.91148
Solyc01g088400	-0.668207	-0.627143	1.40173	0.319189	0.351984	0.0269709	2.08497	1.69374	1.09059	1.67176e-05	0.000620716	0.0330369
Solyc01g088430	-0.734907	-0.456633	-0.228029	0.127322	0.36457	0.679174	0.746801	1.01342	0.464671	0.0464271	0.00669425	0.242929
Solyc01g088450	-1.27238	-1.74645	-1.61684	5.55583e-09	7.12584e-16	1.27861e-13	-1.2222	-1.12396	-0.858904	8.8748e-12	3.92879e-10	1.95132e-06
Solyc01g088490	0.562103	0.21562	1.25371	0.131739	0.598548	0.000345748	0.0430165	-0.0104613	-0.360637	0.891423	0.974435	0.211034
Solyc01g088500	-0.127462	0.56159	1.21432	0.715433	0.0630962	2.2579e-05	-0.495593	0.48127	-0.238769	0.0304873	0.0379625	0.333808
Solyc01g088530	-0.186137	-0.704384	-0.388238	0.537737	0.00887025	0.177321	1.05188	0.466242	0.364098	4.2821e-07	0.0347368	0.106117
Solyc01g088560	0.19641	-0.126541	-0.251193	0.574194	0.727625	0.472567	-1.47838	-1.65566	-1.9576	4.4226e-10	3.12329e-12	1.17782e-16
Solyc01g088570	0.403701	0.338292	0.326776	0.0482382	0.103693	0.122422	1.00276	0.928621	0.411702	6.72427e-11	2.1013e-09	0.011366
Solyc01g088590	1.94931	-0.0851737	0.581307	0.00204028	0.917891	0.421473	-1.45607	-0.873962	0.257731	0.00350859	0.0938622	0.652582
Solyc01g088610	-1.12552	-0.400446	-0.454997	2.69007e-07	0.0880834	0.0531315	-0.333228	-0.454162	-0.877556	0.072263	0.0139897	8.11048e-07
Solyc01g088620	-0.325546	1.01138	1.10213	0.211802	1.41235e-05	2.35557e-06	0.39543	0.388571	-0.313585	0.0340794	0.0406554	0.106865
Solyc01g088630	0.429827	0.511674	1.22704	0.673566	0.608624	0.190604	1.81443	1.04197	1.46544	0.0084775	0.154382	0.0398041
Solyc01g088660	1.27028	-0.554259	0.312027	9.44292e-05	0.109743	0.403749	0.575468	0.570323	0.850798	0.0322555	0.0371341	0.00143516
Solyc01g088690	-0.871972	-0.245048	-0.357897	0.000288446	0.357237	0.171516	-2.19987	-2.16871	-1.71658	8.23156e-33	7.43446e-32	2.1881e-20
Solyc01g088760	2.83093	2.78203	2.49842	5.50333e-31	4.79664e-30	3.87222e-24	0.760769	0.0947536	0.929541	8.80257e-05	0.681634	1.56945e-06
Solyc01g088780	-2.00913	-2.32556	-1.26764	2.88885e-08	1.11446e-10	0.000668178	-1.21862	-0.396208	-0.494887	3.21037e-05	0.212926	0.113935
Solyc01g088810	-0.339647	0.900243	0.509961	0.383177	0.00985313	0.174448	-0.398836	0.187027	1.36081	0.155835	0.536927	1.58046e-07
Solyc01g088820	-0.741469	-0.624467	-0.419128	0.013654	0.0402292	0.191718	0.616053	1.08018	0.848976	0.0100688	4.14306e-06	0.000365134
Solyc01g088830	1.05255	2.8839	2.61691	0.355848	0.00490747	0.0124737	0.816735	1.23986	1.69641	0.309133	0.119373	0.0294897
Solyc01g089850	-1.35544	-3.30428	-4.029	0.0071443	5.83036e-12	5.08345e-17	-0.68384	-0.109062	-0.865426	0.0993765	0.820863	0.0378822
Solyc01g089857	-0.244457	-1.03012	-0.983651	0.191675	1.23101e-09	8.97422e-09	-0.523417	-0.637968	-0.267284	0.000176674	4.85022e-06	0.0696265
Solyc01g089880	1.47422	2.12549	2.03386	0.0352081	0.00178868	0.00320237	-1.05743	-0.630251	0.8671	0.0580824	0.286935	0.132757
Solyc01g089890	1.86911	2.24136	1.75442	0.190806	0.110236	0.230061	-2.34698	-3.2843	-0.918255	0.0287865	0.00210746	0.436948
Solyc01g089910	-1.69509	-2.84953	-0.446607	0.0542089	0.00116393	0.657857	-1.02418	-1.56877	-1.88743	0.15154	0.0278166	0.00765799
Solyc01g089950	-0.948769	-1.31769	-1.07821	0.0103545	0.000280927	0.0036951	0.00437181	0.438149	0.623748	0.990878	0.165133	0.0422115
Solyc01g089960	-0.756198	-1.66852	-1.5382	0.0542106	7.43879e-06	4.47875e-05	-1.17448	-1.4012	-0.743941	0.000106129	3.9096e-06	0.018208
Solyc01g089970	0.213604	0.0132178	0.41709	0.308954	0.960071	0.0370326	1.33653	0.745328	0.359804	1.5841e-19	9.31249e-07	0.0237932
Solyc01g089980	-1.77346	-2.16139	-2.26079	5.37391e-30	2.83096e-44	4.12913e-48	-2.10771	-1.22119	-1.09833	1.76798e-62	1.0624e-21	9.8507e-18
Solyc01g090040	-1.34031	-1.84615	-0.962941	0.00124417	8.16723e-06	0.0246465	-1.8827	-0.0354805	0.00985809	3.915e-08	0.929543	0.980951
Solyc01g090050	-1.24532	-1.2866	-1.21847	4.05416e-06	1.90524e-06	8.54649e-06	-0.684719	0.384533	0.393394	0.00304928	0.0993275	0.0904038
Solyc01g090120	1.37698	-2.23251	0.670191	0.00383035	3.68738e-06	0.194376	1.50927	2.7365	2.90158	4.22487e-05	4.19631e-14	1.04889e-15
Solyc01g090160	1.69557	0.133703	-0.264312	0.00266405	0.849783	0.699879	-0.364204	0.371307	0.391886	0.461238	0.465825	0.439518
Solyc01g090180	0.603587	1.70376	1.54049	0.019113	1.47553e-12	2.4587e-10	0.98312	1.5264	0.985955	6.72849e-07	5.3598e-15	7.66358e-07
Solyc01g090210	1.44127	0.33669	0.381606	1.8899e-06	0.324938	0.268905	1.49997	0.923983	0.956296	2.07627e-10	0.000149947	8.5173e-05
Solyc01g090240	0.177119	0.414335	0.014895	0.0873274	1.98055e-05	0.911996	1.02054	0.894722	0.670482	1.44173e-42	7.26358e-33	7.61419e-19
Solyc01g090300	-3.28384	-7.68417	-7.53029	0.154104	0.00351288	0.00474736	-9.56903	-8.68649	-12.7747	1.02217e-07	5.24766e-07	4.33828e-10
Solyc01g090310	-3.37009	-5.7801	-5.62622	0.520669	0.261336	0.284959	-9.67372	-13.2387	-13.4459	0.00814064	0.000510321	0.000423162
Solyc01g090320	1.64954	0	0	0.661305	1	1	-6.51684	-9.51315	-6.89389	0.00309913	7.84432e-05	0.00202391
Solyc01g090340	5.73736	6.16744	4.52453	2.26799e-103	1.79896e-119	3.6301e-64	2.17598	2.44133	0.365959	3.07242e-27	6.2977e-34	0.100786
Solyc01g090410	3.80057	4.60502	3.8328	1.73885e-25	2.52846e-37	8.29036e-26	1.15706	1.45665	0.503278	1.25409e-05	3.37297e-08	0.076139
Solyc01g090460	-3.23869	-3.41693	-3.43872	1.8912e-30	7.44494e-34	4.98248e-34	-1.56137	-1.23673	-1.52749	3.81469e-11	2.23979e-07	1.17501e-10
Solyc01g090510	-0.534102	-0.46808	-0.347799	0.180318	0.245265	0.412696	1.47878	1.07346	0.921608	3.48401e-07	0.000322752	0.00226303
Solyc01g090515	-0.158759	-1.24529	-0.610735	0.745733	0.00294388	0.170437	1.57873	0.963061	0.85963	2.43502e-06	0.00610755	0.0151335
Solyc01g090560	2.05242	1.57708	0.462501	8.22266e-07	0.000187829	0.335882	-3.09532	-1.51312	-1.68759	1.64939e-21	5.01251e-06	3.21464e-07
Solyc01g090610	-0.16998	2.46011	5.35286	0.932773	0.10256	0.000148697	0.012073	4.11858	4.9655	0.992255	1.93259e-05	2.09124e-07
Solyc01g090630	1.0458	0.656845	2.33577	0.0217732	0.173203	3.76115e-08	-0.437667	4.10089	5.13164	0.196339	1.4315e-46	1.00566e-72
Solyc01g090650	0.662423	1.08982	1.29566	0.0029513	3.80522e-07	1.36426e-09	-0.234481	0.0881582	0.507207	0.183781	0.650573	0.00263798
Solyc01g090660	-4.91729	-4.86542	-4.71154	0.00819309	0.0088673	0.0124647	2.92427	4.28224	2.46584	3.02561e-05	4.53925e-10	0.000587264
Solyc01g090680	-0.38603	-0.0474291	0.64958	0.3427	0.920883	0.0977143	-0.559321	0.230812	1.44456	0.0681023	0.491638	8.12948e-07
Solyc01g090710	0.0131313	-1.59542	-1.21332	0.987664	0.00111672	0.0160879	-2.54992	-0.803573	-0.490446	3.02882e-10	0.0519336	0.252952
Solyc01g090730	-1.57977	-2.24452	-0.791593	0.0236794	0.00112286	0.292334	-3.55068	-2.198	-3.71464	2.61955e-07	0.000305207	3.80719e-08
Solyc01g090740	-1.21877	-1.17291	-0.813726	1.21228e-05	2.59331e-05	0.00466136	-2.40479	-2.26447	-2.1111	2.63637e-28	1.72192e-25	1.38047e-22
Solyc01g090760	-4.8854	-10.3453	-6.53251	1.57944e-30	3.38658e-34	5.68817e-46	-2.40383	2.18402	0.523653	2.54795e-11	2.32493e-10	0.168062
Solyc01g090790	2.83411	1.73061	1.36136	3.21832e-42	3.90159e-16	3.65604e-10	-0.287505	-1.2636	-1.2805	0.0924552	4.31892e-15	1.71875e-15
Solyc01g090800	2.11154	1.82579	0.0870829	0.000288159	0.00187151	0.912858	-1.74039	-2.25264	-3.25917	0.000173899	1.13618e-06	1.0233e-12
Solyc01g090810	2.71353	3.85708	6.62961	0.0367169	0.001856	2.44361e-08	2.2857	3.96941	3.99472	1.25188e-06	6.72221e-18	4.2845e-18
Solyc01g090870	0.940152	-1.84727	-0.102249	0.0222436	5.90055e-05	0.848075	-1.81541	-0.437651	0.0595456	1.13747e-09	0.16208	0.867358
Solyc01g090880	-1.73664	-1.45874	-1.2422	3.03829e-16	8.13121e-12	9.15632e-09	-0.949419	-0.598773	-0.272849	6.3862e-08	0.000919745	0.154047
Solyc01g090890	3.13169	0.713358	1.68337	0.0477183	0.696114	0.326773	2.91767	2.49328	3.61668	0.0163424	0.0459648	0.003036
Solyc01g090920	-0.297575	-0.664127	-0.563553	0.389032	0.0404535	0.091592	-1.14782	-1.2734	-1.02179	1.98219e-06	1.46465e-07	2.55839e-05
Solyc01g090965	-2.45379	-4.1649	-5.62908	7.80739e-06	7.52787e-15	8.83505e-26	-4.80819	-4.52284	-6.04163	8.50031e-29	1.43456e-25	3.15199e-44
Solyc01g090980	11.1934	9.00714	1.64623	5.8575e-12	3.9389e-08	0.396289	8.53381	4.52422	3.32839	1.02779e-11	0.000513277	0.0124998
Solyc01g091000	2.16396	2.91809	3.1748	4.00163e-09	7.21307e-16	1.79374e-18	-0.691816	0.525449	0.913077	0.0287254	0.10381	0.00324826
Solyc01g091010	0	2.63274	6.45939	1	0.377362	0.0150806	0	8.78257	6.61416	1	1.85491e-05	0.0016051
Solyc01g091030	3.45147	0.65764	0.864087	1.56865e-15	0.175159	0.071654	2.09774	-0.285881	0.921352	2.328e-09	0.485709	0.0131531
Solyc01g091040	0.127251	-2.25637	-1.61102	0.817038	2.05652e-07	0.000306639	-2.37979	-2.21004	-1.87019	6.42399e-12	2.47866e-10	1.08344e-07
Solyc01g091050	-1.19176	-0.576588	-0.0700436	0.00973539	0.238681	0.90831	-2.22887	-1.74727	-1.68139	2.21891e-10	9.96733e-07	2.69517e-06
Solyc01g091100	-1.34051	-2.28785	0.590452	0.158413	0.0343466	0.50296	-1.80346	0.53069	-0.763412	4.25343e-05	0.260274	0.0983869
Solyc01g091110	0	0	0	1	1	1	1.69013	3.28702	2.50108	0.00938401	1.68999e-07	9.27484e-05
Solyc01g091130	-0.646111	0.508088	-0.0803207	0.0315886	0.0952543	0.828264	-1.21409	-1.1543	-0.994029	6.85954e-08	3.72514e-07	1.38739e-05
Solyc01g091170	3.49961	8.27407	8.24265	9.05497e-08	5.8951e-40	1.79419e-39	-1.542	3.08733	2.33406	0.000392433	1.51711e-14	9.84315e-09
Solyc01g091180	-2.18717	-3.95344	-0.475271	2.53077e-10	3.24589e-27	0.214186	1.16924	1.61577	1.92197	5.4757e-05	1.65396e-08	1.18044e-11
Solyc01g091190	1.06022	0.677174	0.124004	0.00013585	0.0179851	0.717509	1.48102	0.426216	0.112691	1.0269e-11	0.0702433	0.666816
Solyc01g091230	-0.934859	-0.350738	0.986663	3.41274e-06	0.102252	6.89577e-07	0.689791	2.23287	1.23632	1.50876e-05	5.97687e-48	2.77014e-15
Solyc01g091250	4.1907	4.78092	5.15112	2.44287e-05	1.07778e-06	1.538e-07	-0.727553	0.0535949	0.112645	0.129197	0.923666	0.840448
Solyc01g091260	-4.49324	0.0447791	-0.479552	3.08914e-100	0.868844	0.0333227	-3.32117	-2.35311	-3.28063	6.37099e-91	2.60473e-46	5.52555e-89
Solyc01g091270	-1.23798	0.61106	0.896469	4.29963e-05	0.0523955	0.00370328	-1.81689	-1.57557	-1.4444	6.59431e-15	2.16838e-11	9.92203e-10
Solyc01g091300	1.00784	3.04223	3.21246	0.0757366	1.12013e-09	1.41544e-10	0.146673	2.37504	1.78024	0.68614	4.15262e-15	6.91845e-09
Solyc01g091320	6.06883	6.45253	5.98909	9.70933e-55	6.18398e-62	3.0584e-53	0.986618	1.62128	-0.883179	0.00273743	6.02333e-07	0.00884277
Solyc01g091330	0.28027	0.55698	0.555301	0.287738	0.0241824	0.0267585	0.885289	1.10801	0.76761	2.30377e-06	2.8918e-09	5.57712e-05
Solyc01g091350	0.147095	1.44186	1.32492	0.591532	2.52525e-10	8.95602e-09	0.505172	0.547415	0.513234	0.00761259	0.00417724	0.00758343
Solyc01g091360	0.393344	0.591471	0.959552	0.414817	0.201821	0.0326711	-1.01096	0.195955	-0.991374	0.00388829	0.62136	0.00508534
Solyc01g091370	3.24728	3.47348	3.3895	1.40861e-68	1.65748e-78	1.45572e-74	2.00369	2.10186	1.71426	9.17706e-41	1.02002e-44	5.55095e-30
Solyc01g091380	1.09503	1.43368	1.42471	2.43874e-05	1.88427e-08	2.854e-08	-0.435981	0.630978	0.331501	0.0437593	0.0029819	0.138032
Solyc01g091400	3.30164	6.00711	6.97307	1.40014e-06	3.13309e-20	7.72356e-27	1.17372	2.26786	1.81869	0.000760866	9.6624e-12	7.18495e-08
Solyc01g091420	1.49196	-2.43948	-2.98034	0.00217955	1.01913e-05	6.16637e-07	-2.10131	-0.179992	-0.652285	9.94821e-09	0.674963	0.0922997
Solyc01g091470	0.0884298	-1.58882	-1.69055	0.846784	5.79533e-05	3.11644e-05	0.221813	0.437309	0.0393571	0.43093	0.11098	0.902462
Solyc01g091490	2.75066	1.24098	1.69863	4.06626e-12	0.00277998	3.33051e-05	-1.86445	-2.8389	-1.73627	5.6485e-09	5.23059e-19	7.65442e-08
Solyc01g091520	-0.400483	-0.83021	-0.307624	0.118332	0.000617531	0.25086	-1.33288	-1.88891	-0.790112	1.99543e-12	1.29802e-23	5.10575e-05
Solyc01g091530	0.25977	-0.0712669	-0.48838	0.37709	0.828566	0.0825629	-1.53488	-0.962854	-1.77953	8.95112e-14	5.08101e-06	5.81879e-18
Solyc01g091540	0.415583	0.5894	3.71826	0.635756	0.486323	2.69754e-07	1.20614	-0.570703	-0.27198	0.0571903	0.433604	0.716827
Solyc01g091590	-3.47808	-4.9426	-5.05408	0.00876408	0.000143809	0.000115876	-5.55069	-8.11813	-6.94484	5.6133e-08	1.62109e-15	1.12873e-11
Solyc01g091610	0.298815	0.0314225	0.164893	0.395953	0.941041	0.66879	1.19282	0.691985	0.794019	1.39547e-06	0.00761873	0.0019201
Solyc01g091620	0.93468	1.00686	1.19337	8.11973e-17	1.88797e-19	8.92403e-27	0.36205	0.208941	0.272658	9.11424e-05	0.0310588	0.00421218
Solyc01g091660	-1.30013	-0.796106	-1.09367	0.0318577	0.206379	0.0794135	1.33375	1.58005	1.34156	0.0040127	0.000685729	0.00440956
Solyc01g091670	-1.09424	-1.68162	-1.70343	0.0671958	0.00392142	0.00393282	1.24354	1.79014	0.809443	0.0064144	7.56592e-05	0.0909274
Solyc01g091690	0.932703	1.44947	0.963403	0.000395628	1.46725e-08	0.00027378	0.538225	1.22755	1.02237	0.0109523	2.00838e-09	7.60478e-07
Solyc01g091700	-2.59296	-6.86035	-4.29505	4.22162e-09	4.04494e-55	5.09081e-23	-2.21945	-2.5317	-1.40299	5.86223e-10	1.80903e-12	0.000134594
Solyc01g091760	5.65362	5.71443	3.57038	3.06561e-13	1.44333e-13	9.79885e-06	5.75439	3.89198	1.95616	8.69786e-20	2.20089e-09	0.00526554
Solyc01g091790	1.1067	-0.174701	-0.0254826	0.00866143	0.726638	0.967397	0.104445	0.103014	0.208822	0.785015	0.796126	0.583208
Solyc01g091800	0.63521	0.584039	0.562197	0.00218212	0.00506345	0.00789857	-1.33177	-0.788487	-0.779308	9.59967e-17	1.36516e-06	1.81468e-06
Solyc01g091830	-0.386894	0.643291	0.266982	0.603215	0.36352	0.735112	-1.74956	-1.47945	-1.95507	0.000571711	0.00433313	0.000131205
Solyc01g091850	2.50691	2.64833	2.38707	0.000140849	5.22962e-05	0.000341422	-0.208539	-0.0310658	-1.21101	0.710724	0.959538	0.0197155
Solyc01g091870	1.68368	1.51004	0.823006	0.0275816	0.0504375	0.326311	-0.554424	-2.01486	-0.139624	0.370298	0.000556399	0.842306
Solyc01g091910	0.0812462	0.39499	0.0363883	0.856109	0.311911	0.942199	-1.00161	-1.41414	-1.62489	0.000419373	5.37507e-07	7.09009e-09
Solyc01g091920	3.05036	1.051	0.235207	5.06561e-39	1.95839e-05	0.414874	0.482191	0.736948	0.678598	0.0122539	0.000106998	0.000393967
Solyc01g091930	0.472022	-2.23588	-1.53424	0.11494	1.46498e-15	6.15246e-08	-2.20172	0.0720763	0.266065	2.23306e-23	0.78979	0.281004
Solyc01g091950	-1.82351	-1.04783	-1.07999	3.40082e-22	4.91083e-08	2.18558e-08	-0.621861	-0.226056	0.289465	7.64349e-05	0.184657	0.083615
Solyc01g092950	1.03722	1.25988	2.1324	0.00633723	0.000748392	3.92604e-09	-0.38529	0.354149	0.903862	0.207736	0.254461	0.00172998
Solyc01g093970	0.165164	-0.112752	-0.634623	0.414444	0.589372	0.000509353	-0.537932	-0.485834	-1.05876	0.000185613	0.000898768	6.62079e-14
Solyc01g093980	1.25975	-0.927507	0.399557	0.0127308	0.0866413	0.490806	-0.559466	-1.25855	-2.34768	0.162283	0.00119019	8.51986e-10
Solyc01g094010	0.946887	1.11906	1.06687	8.31182e-06	1.00808e-07	4.95166e-07	-0.517356	-0.557636	-0.817482	0.00280808	0.00140806	1.82279e-06
Solyc01g094050	-0.987044	1.71103	0.580936	0.100358	0.00270806	0.364591	-0.00797403	0.61464	0.810684	0.988866	0.207666	0.0899346
Solyc01g094070	-1.80106	-2.05683	-1.52582	0.0172903	0.00607345	0.0494134	0.0181186	-0.891799	0.133609	0.98117	0.185393	0.859564
Solyc01g094090	-2.14046	-3.00832	-2.01092	0.00311877	2.49415e-05	0.00623143	1.05621	1.15205	0.665251	0.094088	0.0703005	0.321601
Solyc01g094110	-3.50794	-3.40733	-2.52721	0.00395994	0.0051665	0.0448089	2.75863	0.260544	-0.556026	0.0058228	0.83119	0.639276
Solyc01g094140	-1.23055	-0.91451	0.161645	0.013718	0.0700806	0.784404	-1.18465	-0.413994	0.507997	0.000606384	0.270898	0.169346
Solyc01g094170	-1.51288	-0.0760423	-0.566203	7.96487e-12	0.784263	0.0160267	-0.860854	0.323281	-0.0838681	1.21182e-06	0.0880015	0.690769
Solyc01g094200	-0.295937	-0.617958	-0.73065	0.0012318	2.05295e-12	8.03539e-17	1.30569	0.702443	0.458295	1.4742e-77	5.21328e-23	2.31137e-10
Solyc01g094210	1.71811	-0.138614	0.440456	4.24215e-05	0.79084	0.357662	-3.07003	-3.27533	-2.8126	9.88028e-21	2.65045e-23	1.61236e-17
Solyc01g094230	1.56161	1.17046	1.42094	0.00164549	0.0224846	0.00528384	-0.679907	0.645404	-0.128591	0.061929	0.0664314	0.750252
Solyc01g094240	-0.702828	1.63687	2.03529	0.171203	0.000157592	2.07399e-06	-0.235642	1.19193	1.416	0.517423	0.000172199	6.0322e-06
Solyc01g094260	-0.574696	-1.43806	-1.37715	0.330952	0.00837968	0.0129154	0.578387	-0.0270013	-0.156508	0.20171	0.959334	0.759283
Solyc01g094270	0.371147	-4.93703	-1.89041	0.721173	3.87341e-07	0.0412958	-4.54679	-0.104556	-0.0946	3.11739e-11	0.901108	0.912131
Solyc01g094280	-0.206119	-0.445737	-0.0484986	0.376815	0.0404063	0.858362	1.53356	1.08235	0.921187	3.60781e-21	5.49472e-11	3.08387e-08
Solyc01g094290	0.412309	1.35019	0.936829	0.000322171	8.70348e-36	1.70199e-17	0.30844	0.399357	0.457996	0.000664283	9.7693e-06	3.35795e-07
Solyc01g094330	-0.830162	-0.752169	-1.48439	7.28805e-08	1.14531e-06	2.08486e-22	1.17757	0.526876	0.645779	2.73532e-21	4.82813e-05	4.59217e-07
Solyc01g094340	-2.89619	-3.4944	-3.10453	1.62641e-34	7.45836e-50	2.0864e-39	-1.60739	-1.28048	-1.00295	1.4007e-16	7.33718e-11	4.47245e-07
Solyc01g094360	-0.301823	0.548136	1.14075	0.509471	0.197344	0.0045138	0.102921	1.1484	-0.621938	0.789266	0.000415654	0.0823629
Solyc01g094370	-1.22462	-1.33873	-1.23753	2.75319e-07	1.55433e-08	2.29975e-07	-0.299924	-0.726477	-1.37769	0.142003	0.000211745	4.94011e-13
Solyc01g094380	-2.3327	-1.09371	-1.61892	0.00828325	0.2424	0.0781752	0.111366	1.47265	1.94143	0.894601	0.0447207	0.00698799
Solyc01g094410	-0.0954974	0.73315	0.594341	0.663678	6.85117e-05	0.00162717	-2.08996	-2.5696	-2.24865	2.92907e-49	6.53048e-74	7.93171e-57
Solyc01g094460	-0.253871	-0.129679	-0.00379962	0.566863	0.783448	0.998346	-0.995061	-1.30428	-0.013033	0.00130713	2.38429e-05	0.973069
Solyc01g094570	0.927762	0.72978	0.699279	3.04563e-08	1.73195e-05	4.73739e-05	-1.15462	-1.26189	-0.989822	2.49251e-19	9.12045e-23	1.71371e-14
Solyc01g094590	-0.834547	-2.24261	-1.9496	0.00265891	7.15917e-17	5.97697e-13	-0.0872121	-0.583417	0.0423415	0.733159	0.0123401	0.877846
Solyc01g094610	-1.2297	-0.716189	0.124703	7.91772e-05	0.0253586	0.743134	0.807255	3.16313	2.58304	0.00120818	4.47485e-41	1.32804e-27
Solyc01g094640	-1.10967	-0.361751	-0.398755	3.99048e-11	0.0440858	0.0273166	-0.399126	0.220185	0.641799	0.00435256	0.13707	3.33847e-06
Solyc01g094650	2.95805	2.96824	3.49155	5.6917e-06	5.12174e-06	6.90413e-08	-0.906905	0.0504648	-0.700419	0.0525227	0.926699	0.147522
Solyc01g094660	-1.0131	-0.692705	-0.663137	5.54794e-10	3.02947e-05	7.81003e-05	0.686379	0.0382211	0.843394	2.14503e-07	0.815121	1.76774e-10
Solyc01g094690	-2.82154	-3.24209	-2.15238	4.12766e-29	2.72152e-38	2.79606e-17	-3.65692	-1.95737	-2.03189	1.07942e-72	1.7125e-21	4.84108e-23
Solyc01g094750	0.0566733	-0.480673	-0.175691	0.908885	0.252135	0.71038	-1.48916	0.385065	0.769296	1.82635e-06	0.253362	0.0160146
Solyc01g094810	-0.617476	-0.534786	-0.455129	0.00198984	0.00795601	0.0277036	-1.24808	-0.608935	-0.233648	6.24337e-16	0.000135527	0.171694
Solyc01g094820	1.135	0.351009	0.432886	5.78581e-11	0.0637614	0.0218571	-0.366261	0.270672	-0.296537	0.00987866	0.0619437	0.0413923
Solyc01g094850	0.124337	0.152012	0.0215048	0.726245	0.662609	0.960543	1.60755	1.07591	0.752248	4.33974e-12	6.68168e-06	0.00213223
Solyc01g094890	0.749766	0.421149	0.317378	0.00088192	0.0737894	0.197269	-1.63061	-0.99027	-0.521189	4.2251e-21	2.05103e-08	0.00442302
Solyc01g094910	4.56371	6.10365	6.1084	2.68831e-10	1.00595e-17	1.28277e-17	1.80742	0.291281	0.589799	0.00197757	0.670705	0.363118
Solyc01g094920	-0.346065	0.449947	0.122186	0.0874427	0.0231072	0.592589	-2.0465	-1.48333	-1.49946	1.28511e-43	2.42003e-23	8.52271e-24
Solyc01g094940	-1.52477	-1.15772	-1.58825	7.15995e-13	6.91866e-08	8.01466e-14	-0.0943677	0.379657	0.204189	0.633234	0.0394082	0.29404
Solyc01g094950	-0.84454	-0.645081	-0.202612	1.31171e-17	9.83187e-11	0.0631511	-1.12377	-1.08156	-0.906451	8.13495e-46	1.87589e-42	4.66851e-30
Solyc01g094970	-0.014741	1.63675	5.21199	0.998039	0.251958	5.43342e-05	0.229648	2.89582	4.44771	0.839058	0.00297002	2.95445e-06
Solyc01g094990	3.35683	2.72683	3.40914	9.84335e-07	9.15089e-05	7.55746e-07	-0.367897	0.107618	1.56179	0.484662	0.852104	0.000860247
Solyc01g095000	1.61251	0.791178	0.962956	3.00642e-09	0.00532759	0.000658035	-0.904151	-1.1436	-0.655126	4.17856e-05	2.15203e-07	0.0038738
Solyc01g095010	0.873949	1.01687	0.789389	9.46646e-12	1.16283e-15	1.22899e-09	0.763337	0.755325	0.410576	5.0916e-14	1.09558e-13	9.17818e-05
Solyc01g095030	0.632906	0.94744	0.813612	0.0547821	0.00300481	0.0128102	-1.29536	-1.76268	-1.53566	1.61095e-07	8.17174e-13	5.63761e-10
Solyc01g095080	6.11785	5.90028	3.40566	7.61773e-05	0.000136473	0.0380289	1.58997	0.896005	0.112704	0.167987	0.469957	0.934239
Solyc01g095100	-1.16479	-2.18919	-1.81109	8.66906e-08	1.56258e-24	4.63054e-17	-2.7659	-2.47276	-2.45198	1.78104e-59	4.94584e-48	2.23121e-47
Solyc01g095120	0.269279	1.02407	0.756337	0.0858975	8.66538e-13	2.47367e-07	0.834398	0.663089	0.610215	4.02458e-13	1.34426e-08	1.93537e-07
Solyc01g095140	-0.792824	-2.26024	-2.82057	0.224718	0.000181249	3.05685e-06	-4.20538	-7.06738	-7.75339	1.23309e-19	6.39976e-53	2.89027e-63
Solyc01g095150	-0.510105	0.245839	0.120056	0.139594	0.504069	0.76705	-4.25661	-3.43942	-3.8521	4.63524e-66	2.03967e-43	3.08554e-54
Solyc01g095180	0.245892	0.033437	-0.017126	0.463918	0.932427	0.96954	1.11112	0.906919	0.340713	2.92853e-06	0.000183859	0.192959
Solyc01g095190	-0.193016	0.898793	1.18147	0.623236	0.00722866	0.000351056	0.7613	1.59988	0.960604	0.00380019	2.41687e-10	0.000232419
Solyc01g095220	-1.77705	-1.43112	-0.948928	3.04438e-06	0.00019089	0.0173157	0.476113	0.58801	1.09704	0.151582	0.0769972	0.000550515
Solyc01g095240	-1.54301	-2.69645	-2.65857	0.00140735	5.45092e-08	1.30042e-07	-1.15833	-0.733849	0.162997	0.00156951	0.0536552	0.701309
Solyc01g095270	-0.339147	-0.201238	0.350187	0.307624	0.562067	0.29893	0.829005	0.885372	1.45535	0.000662581	0.000305754	1.13187e-09
Solyc01g095310	-0.979889	-1.09554	-0.347058	0.156041	0.111668	0.65158	0.00403862	-1.05909	-2.07677	0.995071	0.0396336	4.86209e-05
Solyc01g095320	2.70966	2.42257	3.41087	0.000273846	0.00121876	3.8196e-06	-4.19966	-4.90586	-2.80011	4.24458e-13	2.47785e-17	2.39882e-06
Solyc01g095330	1.25599	1.4617	3.0814	0.0621596	0.0279723	1.18204e-06	-2.09696	-2.86719	-1.07726	2.39554e-05	6.79685e-09	0.0397018
Solyc01g095360	0.402981	1.16893	1.29173	0.312663	0.00125557	0.00037351	-1.26124	0.510853	-0.272276	7.43732e-06	0.0857067	0.387581
Solyc01g095370	0.116305	0.277265	0.213948	0.628525	0.212014	0.357516	1.46031	1.36517	1.01459	7.13651e-20	2.16143e-17	4.82721e-10
Solyc01g095390	-0.34212	-0.0716683	0.711474	0.23331	0.827003	0.00802611	-1.76057	-1.17821	-0.570696	5.64496e-19	3.13348e-09	0.00547474
Solyc01g095410	-1.97696	-1.60877	-0.954372	5.43159e-23	1.31117e-15	4.34116e-06	-0.494039	-0.415332	0.214626	0.00355606	0.0171017	0.242783
Solyc01g095430	-0.0483635	0.463863	0.190314	0.843955	0.0216892	0.395389	-2.08376	-1.15652	-1.22258	3.61328e-43	5.52181e-14	1.74613e-15
Solyc01g095450	-2.87083	-1.90824	-1.7881	2.82955e-05	0.00639385	0.0119815	-1.17161	0.947714	-0.19601	0.0429234	0.107953	0.768599
Solyc01g095460	0.70106	0.84842	1.10167	0.00372655	0.000370531	3.0978e-06	-1.14745	-1.3255	-1.18501	7.10564e-10	1.13483e-12	2.4978e-10
Solyc01g095470	0.44521	0.699603	1.11137	0.0158573	8.93227e-05	2.14579e-10	-0.216209	-0.0411735	-0.241245	0.150639	0.811857	0.113599
Solyc01g095490	1.21271	0.558201	0.616555	9.50379e-12	0.00270733	0.000959116	-0.0381971	-0.22988	-0.365561	0.822682	0.141738	0.0157978
Solyc01g095500	2.72712	1.98288	1.5816	2.44636e-08	6.65997e-05	0.00194542	-2.95629	-1.97413	-1.79529	2.42619e-14	4.86266e-07	5.22331e-06
Solyc01g095510	1.27549	0.736752	0.621242	1.10652e-05	0.0145562	0.0454095	-0.0629753	-0.953103	-0.62319	0.815147	4.41771e-05	0.00912881
Solyc01g095515	-2.36893	-3.06667	-3.34268	3.75735e-08	8.01981e-13	9.80097e-15	-3.99801	-0.077171	-1.80039	6.2887e-30	0.857308	2.44343e-07
Solyc01g095530	1.58669	0.609273	0.904586	3.95225e-10	0.0234134	0.000597111	-2.41134	-2.43681	-1.94207	4.28028e-33	1.15176e-33	1.07325e-21
Solyc01g095570	0.185344	0.0360388	-0.145389	0.289216	0.857969	0.426737	-0.406491	-1.08749	-1.18722	0.00146812	1.55059e-18	7.39614e-22
Solyc01g095580	-0.59291	0.0899516	0.123482	0.00274603	0.700325	0.594977	-1.1948	-0.517443	-0.22087	5.17637e-15	0.00116206	0.193698
Solyc01g095590	0.444851	1.05234	0.798962	0.000884249	1.36036e-16	7.55837e-10	0.173292	0.0385964	0.288509	0.114654	0.758515	0.00752504
Solyc01g095610	-1.87417	-2.02834	-1.81246	8.29872e-17	1.39111e-19	1.04064e-15	-0.816027	-0.287068	-0.237784	1.32861e-05	0.156167	0.248746
Solyc01g095620	1.47955	1.4584	1.70605	4.66126e-17	1.14549e-16	2.55649e-22	0.31634	-0.350554	-0.186264	0.0357057	0.0213974	0.245661
Solyc01g095630	0.804771	-0.13161	0.312083	0.247156	0.870311	0.688444	-4.38202	-4.74768	-4.11588	9.30299e-19	1.09114e-21	1.59727e-16
Solyc01g095640	-0.437435	-2.84322	-3.71914	0.577348	3.1729e-05	7.68887e-08	-2.05604	-0.183338	-0.933518	0.000288899	0.781984	0.114002
Solyc01g095680	-0.389075	-0.135976	0.23665	0.0213158	0.461421	0.183776	0.925883	0.98104	1.16468	1.33233e-12	5.58051e-14	1.84768e-19
Solyc01g095690	-1.68482	-1.37726	-0.203621	1.35209e-07	1.88793e-05	0.596702	-0.555479	-0.145504	0.127518	0.0399108	0.634064	0.677427
Solyc01g095720	-0.927227	-0.900711	0.596035	0.0637441	0.0728524	0.252636	-0.813147	0.0755958	2.58545	0.0379141	0.869502	1.04012e-12
Solyc01g095740	0.249794	0.457276	0.439605	0.116083	0.00252624	0.00421144	1.30994	1.03457	0.787109	7.81952e-30	6.68965e-19	2.40454e-11
Solyc01g095750	-2.05018	-2.14428	1.35123	0.000606321	0.000321817	0.0278446	-1.96451	0.479537	3.00277	2.99628e-05	0.358009	7.6356e-11
Solyc01g095770	0.375174	1.66162	1.83551	0.487127	0.000202989	4.14323e-05	-3.83508	-2.85929	-3.24374	3.99077e-56	1.05786e-32	1.15395e-41
Solyc01g095790	-1.21074	-0.824736	-0.618671	2.39779e-11	7.69734e-06	0.00108937	-0.449915	-0.355489	0.116604	0.00287554	0.0223321	0.493408
Solyc01g095830	2.66514	0	3.14026	0.190991	1	0.116801	2.08921	3.35304	5.37185	0.0178973	6.79357e-05	3.57406e-11
Solyc01g095860	4.97594	5.25775	5.13988	0.0180427	0.011859	0.0155255	0.427242	2.08285	3.52124	0.73383	0.0673502	0.00129375
Solyc01g095930	1.6573	1.67574	5.62508	0.51918	0.514268	0.00565274	4.00538	-0.585475	3.57865	5.63168e-05	0.635269	0.000415006
Solyc01g095980	1.1824	0.720705	0.423977	2.2414e-11	7.52575e-05	0.0278875	-1.10265	-1.01664	-1.53317	8.41735e-16	1.45618e-13	2.80588e-29
Solyc01g095990	-0.427451	0.123127	0.031996	0.00748252	0.487787	0.876538	-1.01852	-0.963761	-1.04858	4.39622e-17	2.6762e-15	6.84683e-18
Solyc01g096020	-1.77079	-1.84751	-1.58327	9.5091e-17	3.29298e-18	1.58881e-13	-1.00347	-0.0513262	-0.177197	1.01594e-08	0.811641	0.372378
Solyc01g096040	-0.119454	-1.27057	-0.988667	0.645225	3.30099e-09	6.44221e-06	1.10839	0.856917	0.00067154	1.41626e-10	1.11309e-06	0.997587
Solyc01g096050	-0.150729	-1.31467	-0.694387	0.178869	1.74696e-38	1.39442e-11	-2.30523	-2.24704	-2.39636	1.49498e-193	1.45932e-185	1.65989e-211
Solyc01g096070	-2.02302	-2.28775	-2.16367	3.9658e-22	4.20359e-28	4.59391e-25	-0.0986173	-0.148298	0.48063	0.613706	0.453504	0.0076342
Solyc01g096080	1.05249	0.448416	0.570305	8.74615e-08	0.0310205	0.00575104	0.382916	0.504216	0.791856	0.0199914	0.00212052	7.52131e-07
Solyc01g096100	-2.36078	-1.21726	-1.1695	5.51241e-16	5.00914e-05	0.000115598	-0.390581	1.2631	1.29045	0.125294	1.56743e-07	8.42296e-08
Solyc01g096120	-2.0217	-2.53516	-2.60682	7.04003e-07	3.38868e-10	1.3968e-10	-1.41411	-1.27978	-0.544973	1.59142e-05	0.000117558	0.122039
Solyc01g096130	-1.04433	-0.795564	-0.706453	1.51355e-13	2.45004e-08	1.0247e-06	-0.0896196	-0.20335	0.282217	0.490024	0.10486	0.0208423
Solyc01g096140	-4.23372	-6.50071	-5.7944	1.59773e-05	1.81126e-09	3.02712e-08	5.86876	3.73614	5.20853	4.4872e-12	1.95013e-05	1.29402e-09
Solyc01g096150	-1.47821	-0.696385	-0.694662	4.69454e-15	0.000338542	0.000401941	-0.492254	0.374766	0.262568	0.0017399	0.0200536	0.112862
Solyc01g096170	1.38389	0.997075	0.76493	0.000611011	0.0164191	0.0782635	1.18295	-0.0172523	0.682789	0.000226096	0.966237	0.043629
Solyc01g096190	1.26511	0.844836	0.619335	5.74512e-05	0.00882999	0.0649304	-0.544857	-0.356827	-0.397695	0.0360619	0.191836	0.14364
Solyc01g096200	-0.103572	0.491618	0.480493	0.675848	0.0217714	0.0272013	-2.62276	-3.34942	-2.50952	6.22464e-62	4.18006e-100	7.64372e-57
Solyc01g096230	1.07873	0.0525697	-0.206394	9.88678e-08	0.839891	0.383256	-0.78701	-1.10798	-0.929706	1.19138e-06	6.30256e-12	1.0078e-08
Solyc01g096240	0.0243708	0.542423	0.218504	0.940486	0.0310681	0.434822	-1.17237	-0.575188	-1.06774	8.302e-10	0.00394251	3.23793e-08
Solyc01g096250	-0.372969	-2.0292	-1.16291	0.265684	9.96196e-12	0.000163686	-1.18276	-2.39078	-1.77087	1.16639e-06	3.02557e-23	2.44024e-13
Solyc01g096260	-3.68545	-5.84879	-6.02648	2.11364e-42	2.70665e-99	6.17367e-103	-2.11328	-2.6772	-2.94517	1.05059e-18	4.52546e-28	1.59711e-33
Solyc01g096270	0.68175	1.07049	0.896449	3.1998e-06	6.6491e-14	6.04161e-10	1.49721	1.10549	0.866917	2.15515e-39	7.63262e-22	8.49045e-14
Solyc01g096280	2.7059	1.25105	1.6782	2.25872e-10	0.00541192	0.000154511	3.17344	0.57189	0.97844	2.1355e-22	0.114792	0.00495125
Solyc01g096300	0.648651	1.27898	1.39841	0.0113349	1.44987e-07	9.42567e-09	0.248839	0.351013	0.276456	0.218327	0.0802911	0.177783
Solyc01g096320	1.76899	6.19589	8.40347	0.0965349	7.81624e-11	5.38163e-19	-0.405367	-1.03573	0.580013	0.574363	0.136156	0.428125
Solyc01g096330	0.734375	0.118248	0.566863	0.201416	0.862795	0.350409	-1.8353	-1.91172	-1.7235	5.49348e-06	2.36518e-06	1.71602e-05
Solyc01g096340	1.07201	0.157168	0.422358	7.83267e-05	0.622457	0.154874	0.136399	-1.08268	-1.01085	0.571915	5.67717e-07	3.27595e-06
Solyc01g096360	-1.06897	-0.906511	-1.39811	3.10579e-08	3.0867e-06	3.08913e-13	-1.35273	-0.748737	-1.21524	1.42855e-18	1.99101e-06	3.89762e-15
Solyc01g096370	0.987359	2.42134	2.15062	0.00934079	1.40935e-11	3.02808e-09	-1.06403	-0.364064	-1.42513	0.000276506	0.253985	1.04436e-06
Solyc01g096410	-1.53852	-3.0662	-0.412306	0.000299975	1.66125e-11	0.381045	-0.714758	0.368876	-0.48456	0.0325184	0.293809	0.163514
Solyc01g096420	3.09887	3.55582	2.5494	4.43421e-05	2.22889e-06	0.000993753	3.92322	2.09323	1.75618	5.31681e-11	0.000743491	0.00522813
Solyc01g096430	1.36814	0.057726	-0.624377	4.77714e-08	0.858468	0.0192414	2.54395	1.3559	0.620734	4.52318e-38	1.68526e-11	0.00314847
Solyc01g096450	-1.18032	-3.12749	-1.55018	0.00169517	1.93559e-18	3.05905e-05	-0.377216	0.808722	-0.466193	0.235803	0.00857951	0.147167
Solyc01g096470	-1.07258	-1.80776	-1.82301	3.29169e-06	8.75127e-16	6.73523e-16	0.474702	-0.294594	0.109232	0.0128883	0.14319	0.616697
Solyc01g096510	0.827272	-0.141509	1.64997	0.540684	0.927334	0.201111	-3.337	-4.40935	-2.9048	0.00038504	2.56027e-06	0.00250673
Solyc01g096550	1.34973	0.757125	1.16335	1.70364e-07	0.0046254	8.80625e-06	1.86539	1.19283	0.683586	2.78131e-20	7.55977e-09	0.00134213
Solyc01g096560	-0.348619	-1.10876	-0.97499	0.437074	0.00686085	0.0201171	-1.675	-1.57451	-0.806989	1.31883e-07	7.97785e-07	0.0136664
Solyc01g096620	-2.89936	0.529002	0.540099	2.52647e-37	0.0132459	0.0124635	-2.33001	-2.25032	-1.71065	8.80106e-50	6.4827e-47	4.39039e-28
Solyc01g096630	-2.83918	-0.216132	0.285919	2.16279e-33	0.414593	0.275932	-1.71806	-1.7955	-1.42524	4.12549e-21	7.27022e-23	6.84161e-15
Solyc01g096660	1.77233	1.74102	1.61584	6.49129e-17	2.0277e-16	3.73914e-14	-1.51085	-1.59722	-1.69005	7.5339e-19	8.27778e-21	3.84425e-23
Solyc01g096670	0.283281	0.679065	0.535186	0.192343	0.000772184	0.0100288	0.793143	1.21091	0.82077	5.31357e-07	1.08475e-14	2.63475e-07
Solyc01g096680	0.679025	0.518947	1.3596	0.044143	0.133948	2.51565e-05	-0.188942	1.00069	0.388426	0.502258	8.98817e-05	0.156845
Solyc01g096700	-1.11417	-1.86663	-1.24496	5.47341e-09	1.54796e-23	6.52484e-11	-1.16261	-0.699098	-0.287956	2.69404e-14	8.29392e-06	0.0838264
Solyc01g096730	2.34574	3.90735	2.6224	2.84014e-26	1.88651e-72	1.36685e-32	3.35471	2.09237	1.61778	1.03343e-88	8.02144e-35	4.03509e-21
Solyc01g096740	0.0554646	1.26438	0.612397	0.836763	1.38991e-09	0.00563745	1.43595	2.30738	1.48179	1.63335e-17	1.06326e-43	1.79239e-18
Solyc01g096800	0.801715	-0.272534	0.313871	0.00117377	0.314894	0.24878	1.61086	0.66933	0.300568	2.53839e-17	0.000782518	0.156111
Solyc01g096810	-1.75805	-1.13824	-0.977591	4.26689e-33	1.7036e-14	7.44762e-11	-0.53121	-0.783902	-0.00570027	1.46374e-05	1.1401e-10	0.970665
Solyc01g096820	-2.84899	-2.74621	-2.94424	9.33418e-05	0.000161545	7.22574e-05	-0.0497465	-0.340049	1.32297	0.941155	0.600645	0.0219991
Solyc01g096840	-0.602162	0.0295365	1.25092	0.201208	0.960975	0.00471057	-1.81656	1.15864	0.0231952	9.21084e-08	0.000796367	0.956416
Solyc01g096860	2.30278	0.0282533	3.29393	0.00507987	0.983557	3.91913e-05	-1.45841	2.44998	2.86871	0.00973587	3.1561e-06	3.85096e-08
Solyc01g096880	-3.9279	-3.4211	-4.23864	6.74455e-26	5.80904e-20	6.33935e-30	-4.6312	-4.03999	-5.35246	3.438e-53	8.88471e-41	1.58554e-70
Solyc01g096940	4.64179	3.63382	3.9186	2.66584e-22	5.11187e-14	4.91126e-16	1.50304	2.98742	2.19907	2.12748e-05	6.2157e-18	3.65098e-10
Solyc01g096960	0.395714	-0.768797	-0.605005	0.191618	0.00771181	0.0422358	-2.1658	-0.906911	-0.813963	1.13979e-21	7.17493e-05	0.000390532
Solyc01g097000	-1.34716	-0.295429	-0.266004	4.03558e-05	0.425226	0.487097	0.0691588	0.772766	-0.109268	0.823119	0.00437398	0.728435
Solyc01g097040	-1.39591	-1.05771	-1.40254	1.31396e-10	1.4666e-06	1.2664e-10	-0.436685	-0.610145	-0.254299	0.0167889	0.000782846	0.189795
Solyc01g097070	1.22325	-0.19864	0.947802	0.000888598	0.648998	0.0126071	-0.645728	0.32455	-0.259578	0.0292899	0.3028	0.422293
Solyc01g097110	1.16709	1.39645	1.91307	0.0107418	0.00194113	1.66151e-05	-0.566362	0.784149	0.24993	0.125923	0.0317524	0.533381
Solyc01g097190	-1.53026	-0.924201	-0.744723	5.33259e-23	4.45482e-09	3.44673e-06	-0.311876	-0.584309	-0.706022	0.0183005	6.26256e-06	3.77642e-08
Solyc01g097200	-0.402509	-1.31452	-1.77412	0.274926	0.000164871	8.40103e-07	-0.188011	-0.652198	0.12123	0.524969	0.0203096	0.69562
Solyc01g097290	-1.74522	-2.8774	-3.48927	1.76912e-31	2.7938e-84	8.11379e-123	-0.821017	-0.726029	-1.63894	2.5753e-11	5.40287e-09	1.40787e-41
Solyc01g097330	-1.38068	-1.76221	-1.18869	2.13933e-10	2.36323e-16	6.42909e-08	-0.990218	-0.595172	-0.158205	2.1514e-08	0.00112449	0.435122
Solyc01g097340	1.73245	2.17079	1.68061	1.1492e-21	1.19689e-33	2.2825e-20	-0.802909	-0.411984	-0.880331	6.4606e-08	0.00806537	3.69983e-09
Solyc01g097390	1.72508	1.98494	1.08293	2.70471e-06	4.9713e-08	0.00474799	2.23451	0.344008	-0.370953	3.41951e-15	0.284443	0.2476
Solyc01g097400	-0.274109	-0.195106	-0.947051	0.874792	0.912428	0.571212	3.04709	-1.20837	0.629233	0.00284236	0.295174	0.5941
Solyc01g097460	1.1072	1.58991	1.01868	5.46436e-13	6.36223e-26	4.31563e-11	-0.0800926	0.125126	-0.29357	0.569997	0.375982	0.0265401
Solyc01g097470	-2.43384	-0.0933977	0.873083	0.026166	0.947596	0.473432	-0.147403	0.699491	3.33958	0.882608	0.464617	8.47902e-05
Solyc01g097510	0.689426	1.62698	1.65386	0.0317795	7.98379e-08	5.7069e-08	0.648398	0.446926	-0.0259059	0.0100415	0.0889627	0.933441
Solyc01g097520	0.956131	2.39788	2.13863	0.00406961	3.14164e-14	2.02696e-11	1.15572	0.565683	-0.37444	8.90545e-06	0.0394877	0.188721
Solyc01g097550	1.61544	3.13347	1.99268	0.278687	0.0218809	0.178055	0.173465	4.75654	4.35158	0.857442	2.42261e-09	5.67386e-08
Solyc01g097570	4.08588	3.38715	3.54318	1.09055e-08	2.64725e-06	9.99515e-07	1.17757	1.16151	2.32797	0.0448263	0.0518552	4.38488e-05
Solyc01g097600	0.372274	0.258287	0.470433	0.00550771	0.0615697	0.000410972	1.14602	0.694211	0.513344	5.68133e-30	1.45245e-11	8.579e-07
Solyc01g097630	-1.66124	-1.86715	-1.94403	7.97818e-05	9.52229e-06	5.52376e-06	-0.763357	-0.786712	0.651534	0.0426943	0.0381499	0.0735382
Solyc01g097670	1.02382	0.282058	0.768148	0.00202928	0.450759	0.0258977	1.85773	1.04062	0.879055	2.2186e-13	7.52497e-05	0.000947052
Solyc01g097680	1.47691	2.23091	2.58134	0.124804	0.0145348	0.00455756	-1.74024	4.59075	4.32283	0.00533065	7.84692e-18	6.87696e-16
Solyc01g097690	-0.746598	0.949235	1.28078	0.116508	0.0390918	0.00482001	-0.606288	0.828692	0.187656	0.0948965	0.0217184	0.643612
Solyc01g097700	0	8.24372	7.92691	1	2.471e-05	5.98364e-05	0.80504	1.81861	5.14496	0.521138	0.123111	1.87111e-06
Solyc01g097710	1.77022	1.5709	0.997841	9.5744e-05	0.000621412	0.042655	1.72586	1.66558	1.74587	2.3267e-07	7.35393e-07	1.7512e-07
Solyc01g097720	0.675262	0.524208	0.901727	0.147696	0.275116	0.0500694	0.596603	5.23565	4.73973	0.0799717	1.42339e-67	1.82908e-55
Solyc01g097770	-0.52496	-0.394734	-0.435032	0.0207052	0.0892401	0.0624378	-2.52146	-1.82085	-1.77648	6.32713e-50	1.73458e-26	3.09659e-25
Solyc01g097790	-0.117738	-0.336743	-0.114642	0.464893	0.0222472	0.48901	-1.35805	-1.36966	-1.34126	3.32389e-37	5.4491e-38	9.22582e-37
Solyc01g097840	-1.21919	-1.44472	-1.5376	8.58264e-09	5.76603e-12	2.71781e-13	-0.411332	-0.288579	-0.606912	0.0210608	0.120664	0.000605975
Solyc01g097860	0.717968	1.41733	1.41074	7.53712e-05	4.6975e-16	8.87109e-16	-0.972933	-0.76897	-0.745565	5.10302e-12	7.33963e-08	1.88146e-07
Solyc01g097870	-1.15147	-1.50884	-0.812355	2.81998e-10	5.43281e-17	1.37345e-05	0.280665	0.0837322	0.280549	0.0724658	0.633992	0.0786684
Solyc01g097890	-0.767396	-0.375851	-0.125981	2.23096e-05	0.0475791	0.557398	0.500896	1.07381	1.07066	0.000650464	5.79444e-14	7.0455e-14
Solyc01g097910	-1.16709	-0.899106	-0.415109	2.40837e-14	5.66192e-09	0.0111499	-0.439051	-0.131821	-0.0711964	0.000634472	0.353014	0.63231
Solyc01g097920	-0.150729	-0.118784	-0.745073	0.599047	0.685452	0.00315309	2.1933	1.21221	0.869445	1.38331e-30	5.19064e-10	1.18972e-05
Solyc01g097930	-1.93042	-0.906482	-1.58221	1.06417e-09	0.00546106	7.85768e-07	0.164577	0.551625	-0.105359	0.595219	0.0554722	0.750085
Solyc01g097950	2.65295	2.53675	1.52121	2.81064e-09	1.39888e-08	0.00132834	1.18741	0.538136	-0.390076	0.000249029	0.122725	0.285729
Solyc01g097970	1.52658	-0.573887	0.668761	1.64176e-05	0.134618	0.0798731	0.747986	0.42393	-0.239057	0.00984932	0.167568	0.459743
Solyc01g097990	0.668742	1.18667	1.58166	0.0458229	0.000198863	5.15801e-07	0.561734	1.66984	1.29961	0.0473553	1.85231e-10	1.04127e-06
Solyc01g098000	-0.00897937	-0.247125	-0.0346532	0.969818	0.159671	0.872038	1.53458	0.727037	0.409278	6.12322e-34	2.21297e-08	0.00231693
Solyc01g098010	-0.409745	-0.637615	-0.933543	0.288776	0.086075	0.0108209	0.105824	1.09704	0.993098	0.745002	0.000112508	0.000519266
Solyc01g098020	0.397134	0.72552	1.12588	0.300679	0.0453457	0.00147115	0.754261	0.802633	1.50373	0.00778781	0.00511851	5.54029e-08
Solyc01g098040	-1.14545	-0.909235	-0.917128	5.67318e-10	1.08207e-06	1.02819e-06	-0.590473	-0.25485	-0.304943	9.99629e-05	0.116139	0.057381
Solyc01g098060	1.39481	1.45539	2.94645	0.354386	0.330337	0.0283318	-3.95448	-5.80269	-6.56028	5.54416e-22	8.96785e-42	4.99495e-50
Solyc01g098080	-0.506497	-0.791794	-0.549094	0.00321762	2.31749e-06	0.00149949	-1.68889	-0.831569	-0.641282	2.78424e-37	4.43428e-10	1.87111e-06
Solyc01g098100	0.535468	-0.43305	0.325243	0.120466	0.219068	0.378943	2.0681	0.94401	0.446565	2.81037e-16	0.000336517	0.108204
Solyc01g098110	-1.30673	-1.29165	-1.75521	2.38414e-10	3.57815e-10	1.04354e-17	-0.723415	-0.738177	-0.596897	2.1288e-05	1.66818e-05	0.000582207
Solyc01g098190	1.61683	3.10409	3.27815	6.28955e-07	3.78078e-23	1.50069e-25	-0.322618	-0.497074	-1.62835	0.229879	0.0615031	6.09819e-11
Solyc01g098240	-0.00890213	-0.123676	2.09802	0.998272	0.910622	0.0127703	-0.20047	-1.9427	-1.47496	0.775452	0.00269479	0.0223736
Solyc01g098340	-1.16907	-0.954458	-0.895228	1.52341e-07	2.13703e-05	8.14352e-05	-0.78803	-0.273331	0.157814	1.31828e-05	0.16208	0.441316
Solyc01g098390	-1.14591	-0.0320242	0.175247	0.000139885	0.936511	0.627593	-0.700037	-0.626416	-0.324585	0.004048	0.0118895	0.216213
Solyc01g098400	-1.17148	-0.675443	-0.259036	2.63587e-05	0.0193883	0.420997	-0.494973	0.459879	2.02084	0.0350266	0.0541868	4.85291e-20
Solyc01g098410	-1.52831	-1.01334	-0.672898	1.2757e-16	3.62644e-08	0.000361588	-1.74602	-1.29737	-0.830185	7.27195e-29	1.23761e-17	2.91001e-08
Solyc01g098440	1.31898	-0.388756	-0.123076	0.11935	0.696431	0.913356	-4.77069	-3.37661	-2.72255	2.25514e-15	5.88152e-09	2.56436e-06
Solyc01g098480	0.557759	0.290163	0.470245	0.093109	0.414441	0.173556	1.25281	1.12341	0.92705	2.02612e-07	4.22975e-06	0.000176618
Solyc01g098490	-1.11152	0.225919	0.64052	0.147997	0.791195	0.416237	0.745756	1.26532	2.14417	0.187892	0.0219584	5.37664e-05
Solyc01g098500	0.532527	0.402636	1.52631	0.000240699	0.00645464	1.54661e-28	-0.673669	-0.250618	0.390479	2.20697e-09	0.0358215	0.000730446
Solyc01g098520	-0.484967	-0.321557	-0.385516	0.258479	0.468874	0.389396	-3.17023	-3.37906	-2.91509	1.187e-25	7.61e-29	6.96097e-22
Solyc01g098530	-1.21432	-0.0173172	-1.20158	0.0611572	0.986599	0.0690628	-1.66728	-1.81504	-1.3779	0.000679597	0.000239769	0.0058864
Solyc01g098540	-1.63485	-1.20722	-0.953768	3.77338e-16	1.98605e-09	3.20146e-06	-1.93891	-2.23443	-1.53295	1.45519e-34	3.05484e-45	2.19081e-22
Solyc01g098570	4.62589	4.44799	4.7465	2.55911e-17	4.10973e-16	4.17815e-18	0.147359	0.20773	-1.00379	0.663858	0.548613	0.00116
Solyc01g098580	0.194627	0.637085	1.03501	0.249785	2.8687e-05	3.18634e-12	-1.78626	-1.18121	-1.74118	2.40769e-60	1.51667e-27	3.16399e-58
Solyc01g098590	-0.97146	0.591864	1.05529	0.0665229	0.284141	0.0469801	-1.6044	-1.72973	-0.0539607	6.28505e-05	1.80185e-05	0.914854
Solyc01g098600	0.0662211	-0.185222	0.0639681	0.793436	0.42206	0.806565	-1.46347	-0.877076	-0.928362	2.66987e-20	4.9049e-08	7.06591e-09
Solyc01g098610	0.682355	0.415316	-0.0703546	0.00237447	0.0751417	0.803942	2.31763	0.779108	0.451758	5.84436e-42	1.19051e-05	0.0143119
Solyc01g098640	-0.397222	0.554248	0.604353	0.0628366	0.00763821	0.00378424	-2.18555	-0.896855	-0.821791	8.04993e-44	2.83615e-08	4.15008e-07
Solyc01g098670	3.40741	2.34282	1.06601	0.000141073	0.0113959	0.306843	-2.78736	-2.36585	-3.25398	6.32724e-06	0.000143601	1.58295e-07
Solyc01g098680	0.438255	1.31659	0.329724	0.791229	0.352052	0.853356	-3.29044	-2.79817	-1.79866	3.82114e-07	8.84485e-06	0.00353474
Solyc01g098690	-0.801385	0.230957	0.158923	0.00179318	0.414506	0.596595	-5.18311	-4.03624	-4.31625	3.57353e-162	1.34484e-100	8.05964e-115
Solyc01g098700	0.369543	0.481606	-0.294725	0.114245	0.0352135	0.22683	2.58025	1.88877	1.61304	1.18294e-51	5.41053e-28	1.2112e-20
Solyc01g098720	-1.99407	-2.25307	-2.82133	0.00943322	0.00315749	0.000240156	3.78093	4.30264	3.62809	1.40065e-10	2.98068e-13	1.0555e-09
Solyc01g098730	0.131812	-0.231464	0.118176	0.746272	0.548192	0.780122	-0.8684	-1.11277	-1.07283	0.00130381	3.67822e-05	7.38032e-05
Solyc01g098740	1.70327	1.74362	1.30183	1.03759e-13	2.2157e-14	2.4996e-08	1.73808	3.33954	1.99356	3.851e-21	2.74816e-76	1.71523e-27
Solyc01g098760	0.328886	-0.238866	-0.301971	0.190861	0.3558	0.241605	-0.648344	-1.04648	-1.06434	0.000528734	1.46897e-08	8.42364e-09
Solyc01g098770	-0.835449	-0.0229014	-0.660335	0.0664872	0.970785	0.163042	0.7368	1.72299	0.9013	0.0414172	7.0181e-07	0.0128675
Solyc01g098790	-2.7976	-1.07523	-1.91478	3.50474e-07	0.0562205	0.000545289	-1.77912	-0.857155	-0.539243	3.94863e-05	0.0571863	0.24857
Solyc01g098800	0.467792	0.785676	0.383031	0.0418845	0.000380422	0.106913	-2.76698	-2.64922	-3.10458	1.13264e-60	1.04767e-55	3.83511e-76
Solyc01g098810	0.801231	0.110273	0.433839	1.34624e-07	0.537257	0.00672071	-0.783477	-0.929497	-1.49822	3.63185e-11	3.95674e-15	1.63711e-37
Solyc01g098840	0.523688	1.08321	0.659019	0.006085	2.83907e-09	0.000502379	0.224294	0.0694899	-0.299645	0.155141	0.694782	0.0581358
Solyc01g098850	3.72925	3.40684	2.31225	1.09354e-05	6.57309e-05	0.010515	-1.83987	-2.68245	-2.77331	0.000449936	4.41357e-07	1.5654e-07
Solyc01g098890	4.34691	3.65497	3.53249	2.19294e-15	4.21303e-11	2.78641e-10	-2.56064	-0.870968	-1.59511	6.79443e-16	0.0058206	2.41788e-07
Solyc01g098910	-0.339751	0.00113128	-0.254972	0.159347	1	0.313853	-2.91572	-3.44754	-3.55259	7.66689e-66	1.59359e-91	3.50507e-97
Solyc01g098930	-0.204097	-1.16208	-0.911485	0.596048	0.000506735	0.00797641	-0.724257	-0.60934	-0.138622	0.00766879	0.0286704	0.656244
Solyc01g098940	0.72483	-3.76171	-0.302495	0.180841	5.51052e-10	0.621705	-1.44014	-0.0748808	-0.238391	0.000237323	0.87557	0.595565
Solyc01g098950	-0.921148	-0.438767	-0.294058	0.0133019	0.260978	0.477791	-1.55228	-1.37436	-1.15611	9.80292e-09	4.06502e-07	2.02215e-05
Solyc01g098960	-2.50157	-3.37793	-2.64448	0.0324001	0.00596101	0.0284004	-0.992348	2.13727	1.42781	0.2905	0.0132985	0.109667
Solyc01g098980	0.0664366	0.487256	1.43934	0.888637	0.224771	0.000102672	-1.2795	1.00978	0.0589964	1.24799e-05	0.000726254	0.871571
Solyc01g098990	0.674824	0.615093	0.277935	0.00061766	0.00189708	0.19746	-1.16614	-0.820561	-0.748767	2.88952e-14	1.42622e-07	1.74732e-06
Solyc01g099000	0.591691	0.126671	0.284503	0.0223715	0.673348	0.318868	1.21592	0.738102	0.471296	2.74423e-10	0.000217309	0.0223016
Solyc01g099020	2.63579	2.35615	1.51293	3.47571e-16	3.65875e-13	6.20609e-06	-1.50316	0.144686	-0.263723	8.47549e-09	0.638679	0.370455
Solyc01g099030	4.47269	5.08277	4.07891	4.29622e-28	3.07907e-36	2.12109e-23	1.52093	2.01658	0.768234	4.43378e-07	1.72996e-11	0.0155078
Solyc01g099050	-1.91551	-0.571534	-1.38623	0.0129561	0.488569	0.0804241	-1.51418	0.432448	-1.39293	0.0073065	0.493832	0.0157977
Solyc01g099080	-1.59033	-1.95239	-1.06722	0.0011891	7.78195e-05	0.0344343	-1.73796	-0.171281	0.124057	2.88558e-05	0.705871	0.785519
Solyc01g099100	0.877003	1.54306	1.04525	3.51503e-17	8.6436e-52	5.99656e-24	0.759688	0.628733	0.644247	6.91939e-20	7.40364e-14	1.69572e-14
Solyc01g099150	0.416019	0.80227	0.728642	0.468241	0.132663	0.186466	3.51913	2.95714	3.53826	7.3989e-16	2.65494e-11	5.61498e-16
Solyc01g099160	3.47086	3.44477	3.68144	1.47956e-27	2.84518e-27	7.52113e-31	3.54031	2.54967	3.24359	1.39195e-43	5.42519e-23	1.2968e-36
Solyc01g099200	-0.119906	-2.37507	-2.18711	0.882466	0.000847671	0.00240472	-3.66117	-1.42676	-1.26859	1.35058e-12	0.00398853	0.0108152
Solyc01g099210	2.74919	0.589275	4.02984	1.82679e-06	0.402414	6.28233e-13	-1.41361	1.22551	-0.0836584	2.5811e-05	0.000231417	0.836932
Solyc01g099220	0.910926	1.0029	0.635914	0.000492573	0.000109891	0.0191615	0.853812	0.3663	0.782723	3.60211e-05	0.0974904	0.000194663
Solyc01g099230	-0.0337895	0.0369309	0.130073	0.885382	0.873639	0.546473	1.32354	1.09705	1.0913	2.18517e-20	3.188e-14	4.25289e-14
Solyc01g099270	-0.576028	-0.354695	1.03374	0.252872	0.498679	0.0316514	-2.07584	1.0619	-0.07298	9.62163e-09	0.00448695	0.871725
Solyc01g099320	0	0	0	1	1	1	-0.193037	1.5144	0.755711	0.734942	0.00248162	0.154352
Solyc01g099340	-0.0633042	-0.820272	-0.463622	0.815586	0.000173793	0.044444	-0.302698	-1.03142	-0.327237	0.0986018	2.95003e-09	0.0784443
Solyc01g099370	0.537857	-0.0990377	0.6689	0.0271358	0.7267	0.00571372	-3.3024	-4.88817	-4.33192	3.13655e-75	1.09184e-163	8.81343e-129
Solyc01g099410	-0.124602	-0.79422	0.516594	0.774756	0.0303184	0.182524	-0.184279	1.03958	0.268141	0.559453	0.000293549	0.400715
Solyc01g099520	1.09526	0.0190634	0.0777353	5.91715e-05	0.960053	0.824635	-2.59516	-2.38907	-2.81539	1.09203e-34	1.79301e-29	1.49735e-40
Solyc01g099580	-3.05616	-2.86281	-1.90091	1.96953e-09	1.10786e-08	6.89542e-05	-1.49621	-1.63379	-2.02078	2.38549e-05	4.33289e-06	1.36795e-08
Solyc01g099590	-0.963642	-1.48637	-0.716352	0.0361303	0.000886275	0.134905	-2.5773	-1.95539	-0.918356	1.74819e-13	2.89595e-08	0.012095
Solyc01g099600	-0.34582	-1.11706	-1.25801	0.104579	1.43913e-08	1.79851e-10	0.0510964	0.05724	0.0473534	0.78518	0.768106	0.809752
Solyc01g099620	4.3967	3.46049	2.05261	8.77235e-05	0.00235398	0.0891187	0.448086	5.05022	4.89802	0.647777	4.56724e-09	1.42411e-08
Solyc01g099630	-1.52528	-2.04438	-2.31818	7.95367e-07	1.69427e-11	2.22723e-14	-1.04918	-1.33447	-2.3918	2.69697e-05	8.92002e-08	1.28952e-22
Solyc01g099650	-1.23559	-0.133403	0.290859	0.0596281	0.865023	0.702206	0.817835	1.99468	1.92026	0.131512	0.000103925	0.000196387
Solyc01g099660	2.20413	3.00492	1.81688	0.000798887	2.48929e-06	0.00762845	-2.54649	-3.48512	-3.17201	3.614e-10	8.66165e-18	5.82068e-15
Solyc01g099670	0.078895	-0.370952	0.246795	0.730109	0.0616264	0.239366	1.14395	0.559555	0.319345	1.0121e-14	0.000268324	0.0457812
Solyc01g099710	-1.03375	-0.879568	-0.550827	3.97363e-16	5.27853e-12	2.80379e-05	0.338896	0.140819	0.505146	0.00146413	0.221125	1.67198e-06
Solyc01g099750	1.12268	2.04521	1.77635	1.75547e-07	9.23736e-23	3.19543e-17	0.711011	1.47704	1.69272	3.56272e-05	1.29722e-18	3.92601e-24
Solyc01g099770	-1.33108	-1.76623	-1.20015	4.74707e-38	1.29045e-66	5.09323e-31	-1.26592	-1.14009	-0.788358	1.04688e-51	4.61003e-42	1.46768e-20
Solyc01g099780	-0.342951	-0.450392	-0.0492899	0.07319	0.0161982	0.832768	1.07811	0.142832	0.000269847	3.32234e-14	0.38167	0.998885
Solyc01g099840	-3.77932	-3.13455	-1.50447	1.52687e-54	6.89703e-38	2.17685e-09	-1.04259	-1.40263	-0.177311	2.87936e-07	4.1531e-12	0.447015
Solyc01g099870	7.65025	7.66705	8.46419	4.28892e-11	3.49853e-11	2.59769e-13	-2.84303	0.847377	-0.39811	3.3834e-14	0.0181496	0.301929
Solyc01g099880	2.7614	6.59862	7.33331	0.0851425	6.86246e-06	5.74231e-07	0.865791	-1.18828	2.41378	0.286675	0.153881	0.00169864
Solyc01g099890	1.53394	0.703744	0.658953	3.86515e-28	1.06485e-06	6.30268e-06	0.223415	-0.182726	-0.559622	0.0628284	0.141638	1.33774e-06
Solyc01g099910	2.65475	3.44835	2.93062	8.24061e-23	4.42864e-38	1.50461e-27	1.2467	-0.121874	-0.862057	1.39985e-08	0.642478	0.000139946
Solyc01g099940	0.0195076	-0.122694	0.694101	0.987573	0.893164	0.388599	-1.58304	-1.81546	-1.61141	0.00495545	0.00138233	0.00460181
Solyc01g099950	6.41883	0.45921	-2.7797	2.55827e-05	0.831503	0.251542	-2.78666	-1.6341	-1.68722	0.0017337	0.0647329	0.055741
Solyc01g099960	0.840916	-0.759259	-0.442947	0.000899653	0.0034523	0.106391	-2.14737	-2.0404	-1.64918	5.33496e-27	9.72407e-25	6.53007e-17
Solyc01g099970	1.45335	0.619563	0.872154	4.33874e-09	0.0183762	0.000739798	-0.441729	-1.02307	-0.674168	0.0281525	1.68157e-07	0.000715144
Solyc01g099980	-1.43672	-0.346284	0.0517183	1.3687e-11	0.134231	0.853517	0.185804	0.569937	1.08822	0.318415	0.00116281	1.41455e-10
Solyc01g099990	-1.12419	-0.721396	-0.631267	0.188415	0.415057	0.491044	2.3032	3.42897	1.27375	0.000880871	4.41189e-07	0.0852368
Solyc01g100010	-1.11862	-2.32005	-1.50582	0.0766978	0.000114166	0.0160607	-4.40568	-5.13285	-4.44276	3.02263e-21	3.23113e-28	1.91878e-21
Solyc01g100020	2.72203	2.83883	2.77438	1.14951e-06	3.45334e-07	7.92383e-07	3.16972	2.9453	2.69747	1.33529e-14	1.23407e-12	9.58908e-11
Solyc01g100030	0.227632	-0.238728	1.4119	0.496559	0.472935	1.15186e-06	0.776879	0.980206	0.813054	0.000977451	3.10741e-05	0.000648279
Solyc01g100040	0.697127	0.988961	1.82585	9.6847e-05	1.57741e-08	1.23814e-26	-1.66226	-1.66888	-1.36894	3.07682e-34	1.97937e-34	1.71694e-23
Solyc01g100050	-1.0401	-0.110158	-0.248923	8.10715e-09	0.607842	0.220628	-0.711051	-0.685223	-0.231753	1.11062e-06	3.40247e-06	0.145197
Solyc01g100070	-1.13626	-1.80171	-0.493583	0.0123216	7.59812e-05	0.314777	1.72829	1.11517	3.32065	2.03459e-06	0.00338263	2.72307e-21
Solyc01g100080	0.879385	0.042568	0.421359	4.1221e-12	0.79526	0.00171125	1.3173	0.722336	0.443787	4.34123e-40	1.32347e-12	2.12587e-05
Solyc01g100090	0	5.00163	7.49113	1	0.0129283	0.000117016	-0.604758	3.14089	2.8859	0.592247	0.0013056	0.00338247
Solyc01g100100	2.17237	-1.27728	-2.76152	5.14781e-05	0.0237737	8.01179e-07	-1.6803	-1.36895	0.177757	0.000169109	0.00248674	0.731555
Solyc01g100110	-1.52256	-0.98019	-1.14487	2.57338e-25	4.0411e-11	1.13458e-14	-0.969735	-0.413452	-0.582789	4.84724e-16	0.000916879	1.99302e-06
Solyc01g100120	-4.07024	-6.54899	-5.75493	1.35629e-32	3.11356e-71	1.09949e-58	-2.489	-1.78715	-1.66668	2.93726e-17	8.94971e-10	1.01129e-08
Solyc01g100190	0.447614	1.28008	1.31754	0.0891147	1.49675e-07	7.47873e-08	0.281825	0.37783	0.26021	0.174176	0.0678639	0.223872
Solyc01g100200	-1.08352	-1.07162	-0.806441	0.00205933	0.00230045	0.0266351	-1.9496	-1.21816	-1.26338	7.20923e-13	1.24477e-05	5.8539e-06
Solyc01g100210	-2.28374	-1.97227	-2.60872	9.83934e-14	1.37347e-10	2.26617e-17	-0.634999	0.545912	2.06362	0.0167592	0.0421861	1.06883e-16
Solyc01g100230	-2.61512	0.161894	0.213219	3.12046e-30	0.536465	0.415556	1.93652	1.62825	1.43264	6.95313e-28	6.70123e-20	1.32397e-15
Solyc01g100240	1.42937	2.49438	1.57697	2.00605e-14	1.00638e-42	2.83697e-17	0.535973	-1.39135	-1.34072	0.000249896	3.87012e-22	1.07524e-20
Solyc01g100250	1.02074	1.09482	0.778559	3.66751e-16	1.5327e-18	1.4141e-09	1.12832	0.445472	-0.0108066	2.94374e-33	5.99277e-06	0.930845
Solyc01g100280	1.24849	1.03354	1.22796	3.31316e-07	2.88165e-05	6.1286e-07	0.255868	0.363132	-0.19348	0.214299	0.0761598	0.372393
Solyc01g100310	-1.162	-1.05006	-0.898911	4.35594e-16	2.18085e-13	5.53265e-10	1.65732	1.90593	0.98864	4.09825e-40	2.41862e-53	1.11382e-14
Solyc01g100320	0.21227	0.288033	0.136948	0.0568631	0.00811572	0.246849	1.17306	0.506166	0.102669	2.11767e-46	1.93081e-09	0.275348
Solyc01g100370	1.79068	-0.098184	-0.92281	0.00618538	0.905957	0.189783	-0.925308	1.76265	1.76558	0.0844674	0.000740448	0.000744145
Solyc01g100390	3.34956	4.87009	3.70632	0.000412282	1.29159e-07	9.16342e-05	1.5906	1.57208	2.31404	0.0218502	0.025932	0.000757968
Solyc01g100420	0.153357	0.0486425	0.0767715	0.356354	0.792695	0.673976	1.21459	0.753092	0.587837	1.25905e-25	2.2515e-10	9.98179e-07
Solyc01g100440	9.90284	8.77729	8.00606	6.45026e-28	3.18805e-22	1.69087e-18	8.16421	-1.13041	3.09263	4.16311e-30	0.200221	3.75071e-05
Solyc01g100460	0.512727	-0.818882	0.339679	0.108608	0.00847204	0.317848	0.611251	-0.503074	1.05056	0.014017	0.0525782	1.62299e-05
Solyc01g100490	2.18018	1.99139	1.86322	9.03958e-10	2.38114e-08	2.32395e-07	1.13981	0.42818	0.420667	9.15786e-05	0.174686	0.184604
Solyc01g100530	-1.38872	-0.391437	0.344979	6.59719e-10	0.109061	0.169403	-1.04658	0.0792183	-0.0799358	8.28124e-09	0.717776	0.715
Solyc01g100570	0.141893	-0.14407	0.370014	0.565656	0.558222	0.106786	1.31249	0.826985	0.63904	3.24863e-15	1.2553e-06	0.000225984
Solyc01g100580	0.071323	-0.371738	0.166746	0.739503	0.0446867	0.411826	1.24015	0.934396	0.764378	1.75193e-19	2.05679e-11	5.616e-08
Solyc01g100600	-1.28186	-0.38854	-1.21384	5.2281e-08	0.128165	3.1545e-07	0.505483	1.34654	0.529338	0.00972446	8.5562e-13	0.00759494
Solyc01g100640	-1.00113	-0.617169	-0.372403	5.05484e-05	0.0151878	0.167781	-0.884729	-0.721528	0.235131	7.91209e-06	0.000340943	0.280952
Solyc01g100650	-1.05744	-0.493421	-0.831531	1.51299e-13	0.000901654	1.02648e-08	-1.087	-0.827092	-0.521634	5.68627e-21	1.48671e-12	1.21746e-05
Solyc01g100660	-0.723883	-2.10771	-1.49253	0.000826856	1.3031e-24	9.67383e-13	-0.645667	-0.858514	-0.724503	0.000180648	5.83578e-07	2.96769e-05
Solyc01g100690	-0.62088	-1.08389	-0.958257	0.0257767	5.23183e-05	0.000436328	-2.03744	-0.570967	-0.494105	2.72555e-22	0.0103035	0.0282302
Solyc01g100740	1.45715	1.05717	0.865767	1.14025e-13	1.19608e-07	2.26368e-05	1.16357	0.70241	0.423399	2.76048e-14	8.18208e-06	0.00929903
Solyc01g100750	0.507714	-0.756922	0.217447	0.276235	0.0954201	0.675157	-1.18584	-0.758404	-1.64529	0.000478034	0.0313486	1.16013e-06
Solyc01g100760	-0.1472	-0.0141184	0.26775	0.61948	0.968908	0.350409	-0.994052	-0.849658	-1.35343	6.78048e-07	2.92901e-05	1.14962e-11
Solyc01g100770	0.132539	1.25149	0.996695	0.68897	4.64944e-06	0.000361423	-0.845007	-0.165158	-1.0353	0.000127063	0.513459	2.76803e-06
Solyc01g100790	1.0315	0.377455	0.539185	0.00991467	0.395922	0.217491	2.06695	1.62778	1.05936	3.56051e-12	7.86944e-08	0.000701184
Solyc01g100810	-1.51952	-1.14311	-0.269663	8.74465e-24	5.37972e-14	0.109957	-1.99184	-2.11559	-1.79412	3.17798e-61	5.95407e-69	3.66669e-50
Solyc01g100850	1.44508	0.60762	0.480197	9.38127e-29	7.11208e-06	0.000542293	0.888822	0.202776	-0.0790787	1.56412e-17	0.0753194	0.521785
Solyc01g100880	0	0	0	1	1	1	2.16617	3.83324	0.906562	0.000117877	3.22614e-12	0.137752
Solyc01g100890	-0.196292	-1.85319	-0.889865	0.746574	0.000240987	0.0981644	-2.41506	-1.4479	-1.70229	1.22753e-09	0.000362114	2.43185e-05
Solyc01g100900	1.99827	2.13027	2.38845	4.74839e-08	4.80667e-09	5.17988e-11	1.37448	1.53714	1.24679	2.24717e-06	1.36026e-07	2.40076e-05
Solyc01g100910	-0.511267	-1.96713	-1.60628	0.360174	8.86244e-05	0.00173971	-3.72435	-3.58622	-3.40787	2.39319e-21	7.53581e-20	4.54684e-18
Solyc01g100920	0.0886598	-0.653229	-1.11376	0.860274	0.123767	0.00669105	-1.35273	-1.71881	-1.00475	2.03442e-05	5.84339e-08	0.00211604
Solyc01g100930	1.30382	1.79215	1.34115	9.62996e-18	6.92088e-33	1.20763e-18	0.0614952	0.0703206	-0.732551	0.664263	0.632612	4.18689e-09
Solyc01g100940	1.29216	-0.170383	0.0032727	0.00112886	0.719617	0.999319	-0.687456	-1.26693	-1.00861	0.0344331	6.90423e-05	0.00179855
Solyc01g100970	-1.07287	-0.5099	-0.467935	4.64893e-09	0.00765247	0.0162609	0.0696598	0.210849	0.593497	0.681514	0.195396	9.06704e-05
Solyc01g100980	3.0478	2.83164	1.83875	1.96991e-05	7.64066e-05	0.0138184	3.69039	1.92046	2.79726	1.42784e-10	0.00139253	1.93541e-06
Solyc01g101015	-1.82787	0.69268	0.096863	0.00081129	0.219839	0.889204	1.18478	1.41254	1.70167	0.00531304	0.000896517	5.15753e-05
Solyc01g101030	0.944317	0.932598	1.77622	3.74799e-07	5.06566e-07	6.85811e-23	0.855803	1.21974	0.404259	3.04409e-09	1.48177e-17	0.00778029
Solyc01g101070	-0.265426	0.0584156	-0.523766	0.436882	0.879399	0.107537	-0.401326	0.437162	1.18602	0.114772	0.0892011	9.0703e-07
Solyc01g101090	-0.378393	0.234757	0.124668	0.161623	0.405238	0.684625	-1.52285	-1.23863	-1.39101	6.95811e-15	3.88605e-10	1.75595e-12
Solyc01g101100	-0.113669	-0.590916	-1.05313	0.634405	0.00425484	1.5935e-07	-0.895345	-0.623622	-1.0373	2.42603e-08	0.000151689	1.14096e-10
Solyc01g101110	-1.71747	-1.53584	-1.11333	6.53239e-07	9.2306e-06	0.00176394	-1.24415	-0.0731468	-0.892729	7.18988e-06	0.828721	0.0017168
Solyc01g101120	-2.22605	-3.72817	-3.03044	1.22518e-25	2.36523e-70	1.10046e-46	-0.62884	-0.384357	-0.288491	0.000454232	0.0402259	0.133053
Solyc01g101130	1.43325	1.48969	1.36572	2.5267e-19	6.83678e-21	1.61443e-17	-0.661634	-0.677239	-0.475618	2.30821e-07	1.42682e-07	0.000281764
Solyc01g101140	-0.58678	-0.282636	-0.534031	0.000209034	0.090561	0.000878457	-1.06655	-1.15876	-1.02891	3.7017e-18	4.26007e-21	7.83549e-17
Solyc01g101195	-2.09772	1.23431	0.596431	2.80728e-10	0.00019844	0.09456	4.44494	6.19614	6.54983	3.22519e-37	2.07891e-72	5.73206e-81
Solyc01g101220	-0.56705	1.29743	0.328985	0.221794	0.00255593	0.507887	3.79564	4.56252	4.53148	1.39567e-27	1.93864e-39	6.74164e-39
Solyc01g101240	1.65251	2.85317	2.50475	3.18987e-12	9.70874e-35	8.46709e-27	-0.874906	-0.499694	-0.277571	6.57768e-06	0.0137842	0.191917
Solyc01g102270	-2.45708	-2.38958	-2.00251	8.31846e-14	3.63938e-13	1.82162e-09	0.168263	-0.0562503	0.45869	0.582838	0.867865	0.11796
Solyc01g102300	-1.94592	-1.34649	-1.44479	1.74975e-10	1.39743e-05	3.35903e-06	0.488038	0.00910125	0.301985	0.0606631	0.97657	0.274872
Solyc01g102310	-1.8537	-1.86245	-2.34571	1.70941e-09	1.28622e-09	1.53789e-14	-0.273312	-0.193577	-0.611384	0.315599	0.502978	0.0202858
Solyc01g102330	2.16857	0.61683	0.264915	3.42051e-15	0.0375102	0.418522	0.840323	0.523585	-0.446693	0.000239052	0.0282638	0.0650689
Solyc01g102340	-1.06635	-1.1334	-1.27966	0.00193929	0.00093105	0.00018735	-0.341733	-1.35167	-1.83597	0.240582	6.74633e-07	8.71515e-12
Solyc01g102350	0.812137	0.0197376	-0.633578	0.0231825	0.96815	0.0877016	-1.23478	-1.30343	-2.53737	6.78962e-06	2.37744e-06	4.63438e-21
Solyc01g102380	-2.29427	-2.2908	-1.79067	0.0209407	0.0214603	0.0762135	0.695056	3.19633	6.75644	0.360386	3.98648e-06	9.03216e-24
Solyc01g102390	0.39386	-0.806544	-2.19458	0.249362	0.0120593	6.68397e-13	0.330676	-0.07398	0.529769	0.215146	0.807932	0.0447092
Solyc01g102400	-0.011679	-0.827392	-1.15777	0.983467	0.0203634	0.000997123	-0.959971	-0.179263	0.356937	0.000552907	0.575808	0.23898
Solyc01g102410	-0.215647	-0.0642235	-0.135303	0.398426	0.821415	0.620953	0.722356	1.60754	1.3488	7.26385e-05	1.46722e-19	4.84027e-14
Solyc01g102430	4.57759	3.95358	2.22842	2.11616e-10	5.58622e-08	0.00473878	2.63888	1.9398	0.702758	6.90542e-10	1.08646e-05	0.150859
Solyc01g102440	-0.0899308	-1.11673	-1.26266	0.824951	0.0012299	0.00035491	-0.707794	-0.219253	0.122828	0.0111706	0.464359	0.686699
Solyc01g102460	1.42841	0.560701	0.23759	6.02306e-07	0.0683365	0.488333	-0.419032	-0.691843	-1.12302	0.0754162	0.00286675	7.4602e-07
Solyc01g102480	-0.647147	-0.857582	-1.20679	1.04135e-07	8.64292e-13	4.22576e-24	-0.691408	-0.786982	-0.690621	1.0096e-12	4.91725e-16	1.37308e-12
Solyc01g102490	-0.323186	-0.00638651	-0.00504649	0.219076	0.987988	0.991378	-1.25655	-1.2865	-1.31141	3.11612e-11	1.31395e-11	5.24348e-12
Solyc01g102520	-0.262084	-1.28674	-1.00721	0.58578	0.00220955	0.0200848	-2.24446	-1.29018	-0.570526	1.20606e-11	0.00013101	0.108448
Solyc01g102530	-1.13295	-0.301328	-0.311049	2.34799e-12	0.0843133	0.0784237	0.136252	-0.18979	0.0558736	0.339896	0.18508	0.721776
Solyc01g102550	-0.571859	1.51629	0.656231	0.283697	0.00174938	0.216392	0.424235	0.821491	0.839187	0.300173	0.0391718	0.0353602
Solyc01g102610	2.30948	0.913547	0.953581	9.0599e-11	0.015681	0.0124506	-1.48306	-0.809582	-0.468784	2.14986e-07	0.00645092	0.129734
Solyc01g102660	0.979085	1.81852	1.57143	1.80638e-06	6.08841e-20	5.26033e-15	1.09921	0.744067	0.850355	1.37521e-11	7.79662e-06	2.8154e-07
Solyc01g102670	-1.37214	-1.01142	-0.68563	2.5582e-13	8.3696e-08	0.000413673	-0.160437	0.646495	0.951347	0.343096	3.08763e-05	3.75977e-10
Solyc01g102680	-0.513015	-0.245875	-0.0743702	0.36488	0.682545	0.91403	0.850662	0.64451	3.63572	0.0342049	0.122777	3.47615e-22
Solyc01g102710	-2.19776	-1.96296	-1.69386	3.46026e-26	3.50529e-21	6.84045e-16	-1.38321	-1.24155	-0.224362	5.68408e-16	5.30053e-13	0.241083
Solyc01g102720	-5.02297	-6.48719	-5.67692	1.44688e-173	6.26488e-233	2.67964e-200	-2.22811	-0.958426	-0.998242	4.07709e-45	2.34106e-10	3.23737e-11
Solyc01g102790	0.343676	-0.040125	-0.125199	0.264333	0.913074	0.721391	1.1954	0.766581	0.712678	5.61607e-08	0.000773326	0.00186439
Solyc01g102800	-0.0635341	0.4651	0.475078	0.668485	0.000187655	0.000153298	1.02889	0.81797	0.358475	8.10353e-27	3.04453e-17	0.000379117
Solyc01g102840	-1.30133	-0.301253	0.10366	0.00027193	0.453643	0.819535	-4.6632	-4.70893	-4.24293	6.14984e-66	3.22287e-67	7.6011e-55
Solyc01g102850	-0.178144	1.55228	0.428138	0.833843	0.0269165	0.596126	-0.571048	-1.74941	0.425662	0.336118	0.002016	0.495207
Solyc01g102890	-1.11421	0.499995	3.79108	0.568771	0.776808	0.00456489	-2.58561	-0.0806511	2.97885	0.000284287	0.924494	1.68245e-05
Solyc01g102895	-2.34687	-3.61231	2.93327	0.0109433	0.000913127	0.000114615	-2.22532	0.648615	4.45316	0.000128675	0.295936	4.65625e-16
Solyc01g102910	0	4.89872	8.93081	1	0.0100484	7.74538e-07	-3.84357	-0.292441	2.57519	1.01962e-06	0.74947	0.000934392
Solyc01g102940	0.71171	1.68281	1.1756	0.000710826	4.88369e-17	9.80144e-09	-0.164353	-0.0187888	-0.0117048	0.363101	0.92706	0.955087
Solyc01g102950	3.97653	3.0991	2.18539	1.53586e-23	1.0519e-14	1.02059e-07	-0.108456	-0.726227	-0.888503	0.774051	0.0338547	0.00861781
Solyc01g102960	2.85191	2.09586	1.36383	0.0173593	0.0885525	0.297104	-6.17995	-7.18031	-6.85521	6.98318e-12	1.67749e-15	3.34e-14
Solyc01g102980	-0.158132	-0.577397	1.53296	0.715664	0.139476	1.3292e-05	-0.914473	-0.0462669	-0.501889	0.00544217	0.902103	0.131075
Solyc01g103030	-3.04084	-5.5235	-4.83283	1.45241e-09	6.93493e-28	7.53698e-22	-0.261745	-1.20639	-1.48445	0.567111	0.00424268	0.000375192
Solyc01g103040	1.1733	1.60668	1.45465	5.82777e-09	4.89624e-16	3.49185e-13	0.277025	0.371898	-0.0953164	0.100776	0.0271345	0.612143
Solyc01g103050	-0.712261	-0.357072	-0.305774	0.0012106	0.124174	0.202237	-1.46873	-1.0611	-0.721724	4.98011e-18	7.56277e-10	4.08451e-05
Solyc01g103060	4.50917	1.68957	7.54733	0.0315661	0.473974	0.000198286	-4.09903	1.26115	2.85667	0.0019758	0.378882	0.033613
Solyc01g103070	0.848933	1.082	2.2584	0.0962786	0.0303649	2.21092e-06	-2.78697	1.10998	0.0253134	8.28185e-14	0.00407326	0.956821
Solyc01g103080	-1.12077	-1.13984	-0.962529	6.3155e-13	2.18085e-13	9.64478e-10	0.146536	0.0339687	0.210649	0.289812	0.828658	0.127586
Solyc01g103100	0.58077	0.568501	0.195583	0.00463969	0.00563141	0.397688	-1.515	-1.60322	-1.78589	2.43592e-22	8.86914e-25	1.70162e-30
Solyc01g103110	0.548267	0.765513	0.679205	0.00222349	1.24196e-05	0.000136861	-1.98263	-1.55722	-1.16117	1.16311e-48	1.15472e-30	1.32901e-17
Solyc01g103120	1.45335	2.54524	2.12926	0.0764365	0.00109078	0.007888	0.949715	0.777969	0.0626522	0.120496	0.220049	0.932041
Solyc01g103130	1.07148	2.98909	1.52064	0.212913	0.00011966	0.0705526	0.635939	0.498013	-0.249658	0.309553	0.449307	0.719419
Solyc01g103140	0.910166	1.25716	1.0482	1.68586e-12	3.27941e-23	3.44442e-16	0.652949	0.691019	-0.0500102	1.31444e-10	1.15171e-11	0.683804
Solyc01g103170	0.679116	0.3878	0.0132664	0.00194898	0.0908879	0.967629	-1.72286	-1.75362	-1.77582	3.38334e-25	5.71966e-26	1.28887e-26
Solyc01g103190	-0.430782	-1.34687	-1.43067	0.0264021	1.2774e-13	4.45723e-15	-0.384848	-0.423048	-0.465034	0.0123628	0.00646287	0.00261633
Solyc01g103200	-0.691646	-0.971378	-1.23986	0.00244534	1.36945e-05	2.31742e-08	-0.215156	-0.225234	-0.155619	0.266584	0.255004	0.447015
Solyc01g103310	-0.03549	-1.23667	-0.707507	0.919187	4.24519e-06	0.0114724	0.483491	1.29751	1.35166	0.0317919	1.25137e-09	2.25649e-10
Solyc01g103350	0.536537	1.23663	0.976154	0.0248882	4.27537e-08	2.32205e-05	0.261344	0.291393	0.108759	0.175273	0.135806	0.607338
Solyc01g103360	1.50553	-3.98419	-1.88421	1.50087e-06	8.62496e-29	7.60968e-09	-2.40123	-0.712117	-0.232402	4.26647e-23	0.00529921	0.405287
Solyc01g103390	1.55479	1.27628	1.19101	0.00709249	0.0295027	0.0464843	1.45625	2.46347	4.38898	0.00118275	2.4717e-08	3.53483e-24
Solyc01g103400	-1.30381	-1.09854	-0.966268	2.31344e-08	2.91359e-06	5.07814e-05	-0.365166	-0.341945	0.104204	0.0661959	0.0925553	0.640717
Solyc01g103410	-1.83417	-1.44563	-1.22866	1.02047e-75	2.12082e-47	2.69108e-34	-1.21454	-0.57868	-0.329614	5.59075e-50	3.8714e-12	0.000119066
Solyc01g103440	0.211497	0.0540155	0.245655	0.176928	0.761259	0.117424	1.204	0.786361	0.510895	3.57614e-27	4.30076e-12	1.05996e-05
Solyc01g103460	-0.143091	-0.883783	-0.619761	0.393684	1.71383e-09	3.86172e-05	-0.79704	-1.13575	-0.643804	1.31962e-11	3.45026e-22	6.60055e-08
Solyc01g103470	0.333753	-1.73017	-1.68732	0.36031	1.40537e-07	3.75658e-07	-3.41708	-3.74832	-3.86677	4.31666e-42	3.77786e-50	1.92778e-53
Solyc01g103490	-0.242334	-0.296139	-0.464847	0.0072699	0.000884359	1.1341e-07	-0.803114	-1.08696	-0.921333	9.04515e-33	5.6949e-59	6.43304e-43
Solyc01g103500	-1.16135	-0.483527	-0.114083	0.000117713	0.131196	0.760904	1.89315	1.28667	1.56049	1.35815e-15	1.12488e-07	8.06812e-11
Solyc01g103510	0.223662	-0.347275	-0.121042	0.298056	0.0923821	0.602953	1.95366	1.18232	0.561889	1.66287e-38	1.10797e-14	0.000402958
Solyc01g103530	-0.359727	-0.631068	-1.00726	0.267704	0.0405636	0.000803368	0.322635	-0.176718	0.497068	0.201574	0.516673	0.0472366
Solyc01g103540	-1.45096	-1.53692	-0.958593	3.16378e-14	6.55151e-16	9.80039e-07	-1.12154	-0.766271	0.0319858	4.1768e-13	1.25508e-06	0.870596
Solyc01g103560	-0.461224	-0.23954	-0.0989523	0.000142173	0.0583275	0.480499	1.18355	0.642343	0.657278	2.41196e-37	1.52199e-11	4.2546e-12
Solyc01g103580	-0.17946	-0.85905	-1.31875	0.705414	0.0369419	0.00113046	-4.23217	-3.51213	-3.08389	5.37683e-44	6.22522e-31	3.48896e-24
Solyc01g103590	-2.66766	-1.54641	-0.765584	1.22237e-05	0.0142898	0.263051	-2.42085	-2.05826	-2.70543	6.63415e-07	3.20605e-05	3.21053e-08
Solyc01g103630	1.66511	2.71575	2.81924	0.478794	0.188677	0.179764	-3.18916	-2.21998	-1.01872	5.7971e-06	0.00127914	0.152115
Solyc01g103660	2.24876	3.02923	2.418	0.000917846	4.89122e-06	0.000377629	-1.50654	-0.805396	-1.65975	0.0028036	0.130763	0.0011036
Solyc01g103700	-0.587561	-5.48091	-2.82195	0.209754	2.21228e-25	1.59406e-10	-2.01291	-0.499373	-0.172548	8.0747e-09	0.181942	0.670046
Solyc01g103770	-0.109329	-0.120222	-0.386565	0.822452	0.804401	0.38684	1.11352	1.24149	1.28215	0.000379281	7.93665e-05	4.55551e-05
Solyc01g103790	0.438328	-1.73454	-0.811821	0.527728	0.00572104	0.22847	-0.292327	-0.233767	0.0804668	0.593279	0.686205	0.894285
Solyc01g103800	-0.318737	-1.10016	-0.521233	0.0643942	4.99912e-12	0.00188023	0.491846	-0.0342726	-0.189778	0.000189877	0.831012	0.184928
Solyc01g103850	-1.21052	-0.409524	-0.373296	4.27908e-28	0.000322765	0.00128168	0.521983	0.469881	0.634301	5.67016e-09	2.10409e-07	1.09154e-12
Solyc01g103920	1.96779	4.7392	3.72947	2.49052e-06	3.15722e-32	3.91158e-20	-2.71504	-2.31349	-3.09629	2.63063e-17	9.3044e-13	5.46442e-22
Solyc01g103970	-0.318419	0.124473	0.253864	0.136722	0.59181	0.253277	-1.46523	-1.17548	-0.486564	4.99349e-21	7.02263e-14	0.00297831
Solyc01g103990	0.580798	1.44923	1.36347	0.00974765	9.10982e-12	1.97311e-10	-0.365103	-0.382592	-0.204472	0.0440171	0.0374747	0.292333
Solyc01g104010	0.0222437	-2.56065	-2.49792	0.965794	1.58905e-12	7.94897e-12	-1.01564	-1.05269	-0.736215	0.000607454	0.000427973	0.0160411
Solyc01g104020	1.53179	1.18307	0.608518	1.13723e-22	6.10639e-14	0.000224831	0.0115195	-0.110674	-0.863229	0.941327	0.4515	1.54538e-11
Solyc01g104030	0.53101	1.18846	0.500453	0.0293889	2.63905e-07	0.0437556	0.175658	0.306351	0.431338	0.390929	0.128698	0.0285996
Solyc01g104050	-0.623994	-0.277422	-0.387324	4.2953e-05	0.0855703	0.0149526	-0.716708	-1.02616	-0.406326	2.36018e-09	8.2995e-18	0.00105752
Solyc01g104090	0.0633103	-0.432588	0.132613	0.859499	0.165268	0.704529	1.35384	1.0381	0.637702	9.84996e-10	4.69833e-06	0.00675096
Solyc01g104110	0.289083	2.67484	2.584	0.72076	2.72617e-05	6.20252e-05	-0.00144214	3.99954	5.40355	0.998156	3.37643e-20	4.43482e-36
Solyc01g104200	1.37657	0.306531	0.389575	2.85068e-05	0.420342	0.306159	1.62935	0.530702	-0.803173	5.17349e-11	0.0495939	0.0032597
Solyc01g104230	-0.252517	-0.0556169	1.68475	0.529664	0.90172	8.53458e-07	-0.606982	1.57463	0.511163	0.0317243	4.5897e-09	0.0770632
Solyc01g104240	-0.758373	-0.372323	-0.431318	4.26553e-09	0.00541789	0.00130588	-1.50963	-1.4644	-1.26808	1.55328e-51	1.02548e-48	5.55594e-37
Solyc01g104260	0.152978	-0.555385	-0.562307	0.84235	0.4256	0.431468	-2.42096	-1.14526	-0.708998	6.84806e-06	0.0309511	0.192406
Solyc01g104280	1.55549	0.708493	0.599883	1.07132e-19	7.37483e-05	0.00104479	0.0583762	0.00624084	-0.143108	0.715563	0.971232	0.362519
Solyc01g104290	-1.26936	-0.733232	-0.860874	0.0259493	0.216149	0.149095	-1.46225	-0.612649	-0.512686	0.00172977	0.207637	0.297498
Solyc01g104320	1.46379	1.80662	2.00315	2.64958e-11	8.14784e-17	2.56298e-20	-0.938233	-0.776874	-0.147455	7.5484e-08	1.1107e-05	0.458438
Solyc01g104400	2.58894	0.0918353	1.63258	1.96424e-07	0.887394	0.00154656	-0.186258	-0.736932	-0.885777	0.683745	0.0860688	0.0371412
Solyc01g104460	-0.6829	-0.576998	-0.282115	0.000458203	0.00335614	0.18408	1.0519	0.531576	0.409645	4.59846e-12	0.000790033	0.0111389
Solyc01g104470	-2.51919	-2.30913	-1.60693	2.14011e-56	1.30371e-47	2.27836e-23	-0.614835	-0.351286	0.0399617	4.35372e-06	0.0119335	0.807739
Solyc01g104550	-1.57473	-1.30105	-1.92198	0.103206	0.185335	0.0473102	0.832156	1.3686	3.81027	0.334466	0.103214	8.26732e-07
Solyc01g104580	1.29962	1.08979	1.05593	4.2097e-13	1.52414e-09	6.3792e-09	-0.0297471	-0.0407974	-0.322535	0.864005	0.819319	0.0366661
Solyc01g104590	-0.644312	-0.567757	-0.000540597	9.66268e-06	0.000105677	1	1.05178	0.627556	0.415495	3.41117e-20	8.09184e-08	0.000520456
Solyc01g104620	0.34896	0.238567	1.27816	0.633773	0.753932	0.0501882	1.21882	0.487816	1.63651	0.0194758	0.40005	0.00148274
Solyc01g104640	-0.198473	-0.142282	0.218525	0.280594	0.452349	0.238174	1.05158	0.795576	0.429354	5.97523e-16	1.67753e-09	0.00169338
Solyc01g104650	1.26839	1.63139	1.38006	7.76534e-05	2.37582e-07	1.73115e-05	1.43354	0.960616	1.73259	1.69869e-08	0.000239849	9.04992e-12
Solyc01g104670	-0.306478	-0.401448	-0.323023	0.00104093	1.24617e-05	0.000589094	-1.0815	-1.03451	-0.93115	2.19466e-52	4.15655e-48	2.81049e-39
Solyc01g104680	-0.396577	-0.432492	-0.408966	0.00054656	0.000146002	0.000390228	1.10717	0.531331	0.235091	3.29117e-36	4.19912e-09	0.0132274
Solyc01g104710	1.96651	2.37164	2.58054	1.74999e-09	2.11929e-13	1.44038e-15	-1.35056	-0.462755	-0.855001	2.78685e-07	0.102124	0.00166204
Solyc01g104720	0.575018	1.32485	1.08424	0.0428142	7.71164e-07	7.27452e-05	-1.4268	-0.086709	-0.369528	2.84235e-11	0.739849	0.114002
Solyc01g104740	1.72142	3.08635	2.65469	0.0404131	0.000125639	0.00122105	-0.620298	-0.323081	-0.136429	0.376216	0.671756	0.864688
Solyc01g104750	0.762571	0.77886	0.737422	0.20458	0.194015	0.230946	-0.527348	-1.50089	-1.20101	0.249798	0.000742032	0.00698958
Solyc01g104770	-1.38467	-1.02121	-0.933922	0.000846211	0.0158612	0.0306205	1.14509	0.0494319	0.684669	0.000546075	0.902991	0.0491372
Solyc01g104780	4.28727	1.91315	2.19919	8.97039e-12	0.00362515	0.000824328	3.09105	-0.257631	0.202214	9.94212e-10	0.674145	0.743677
Solyc01g104800	-0.0594857	-1.73584	0.664308	0.959704	0.0660436	0.496393	2.42256	-0.356816	-0.550756	0.000169258	0.644972	0.461645
Solyc01g104860	-0.198183	-0.880593	-3.06944	0.797858	0.203483	8.83939e-05	-0.211667	2.30858	1.45973	0.715116	1.79037e-06	0.00351397
Solyc01g104900	-1.89007	-5.66395	-3.74848	7.16977e-06	7.05916e-40	1.8737e-19	-0.848447	-1.26711	-0.215603	0.0169725	0.000334437	0.589232
Solyc01g104910	-0.988342	0.875742	1.91484	0.0236201	0.0466318	5.02386e-06	0.428648	1.28058	1.48014	0.235012	0.000177351	1.30205e-05
Solyc01g104950	-2.91116	-1.21918	-1.20624	2.77473e-14	0.00232667	0.00289595	-1.61665	0.0853037	-0.0735704	2.45339e-07	0.825094	0.850798
Solyc01g105010	1.86028	1.32379	1.52182	1.46115e-11	2.20847e-06	5.06013e-08	-0.157113	0.148979	-0.119151	0.532894	0.570731	0.654871
Solyc01g105020	-0.609365	0.965601	0.312246	0.000536355	1.23378e-08	0.0944169	-1.87537	-1.16076	-1.34857	1.54995e-44	6.89571e-18	9.5075e-24
Solyc01g105030	-2.45697	0.851018	0.380697	5.51497e-31	0.000122918	0.111536	-1.50146	-0.313717	-0.661289	4.38469e-18	0.0980324	0.000250537
Solyc01g105035	0.686295	-1.44317	-0.675577	0.0554497	5.00794e-05	0.070893	0.551349	-0.222579	0.160447	0.0557184	0.488502	0.621312
Solyc01g105050	-0.759593	0.818652	0.512587	0.000228554	6.32838e-05	0.0166324	-2.18335	-0.672659	-0.872244	6.37853e-43	5.01829e-05	1.05241e-07
Solyc01g105070	1.7704	0.156601	-0.804547	2.24849e-10	0.642201	0.00648489	1.05473	0.232665	0.383335	3.4766e-06	0.362849	0.118844
Solyc01g105090	-1.71189	-1.09437	-0.975968	1.30311e-16	1.8427e-07	4.43887e-06	0.0376748	0.220412	0.907888	0.853455	0.243386	1.1432e-07
Solyc01g105120	-6.33428	0.672246	0.131734	3.11777e-199	0.000371919	0.55453	-3.09257	-2.99409	-2.48431	5.91406e-102	8.91495e-96	2.64207e-66
Solyc01g105140	-1.75978	-0.816374	-0.645551	1.70282e-31	1.27592e-07	4.2749e-05	-0.808124	-0.64937	-0.602849	6.15526e-11	2.2492e-07	1.70037e-06
Solyc01g105160	0.450508	1.2328	0.889778	9.33098e-07	8.36876e-45	1.81256e-23	0.566699	0.617297	0.134704	2.59126e-15	7.11767e-18	0.0854654
Solyc01g105180	2.3659	2.81696	2.53885	3.60696e-12	6.15322e-17	8.3037e-14	0.0572033	0.412657	0.588376	0.860487	0.164083	0.0419134
Solyc01g105190	1.10848	0.802381	0.418688	0.209549	0.380552	0.678468	0.915861	-1.94131	0.298629	0.144248	0.00187878	0.670046
Solyc01g105200	1.10233	0.695224	1.01877	0.0573131	0.252835	0.0865698	0.752451	-1.43421	0.142447	0.0853251	0.000881516	0.777833
Solyc01g105220	-1.371	-0.319799	-0.22337	4.49657e-07	0.272306	0.468696	-0.874235	-0.419074	0.637343	3.47914e-05	0.0556907	0.0022189
Solyc01g105280	0.433595	-0.276505	-0.600924	0.00398006	0.0769867	5.5843e-05	-0.960825	-1.57545	-1.61336	5.72769e-17	1.59003e-43	1.23219e-45
Solyc01g105290	0.439483	0.704962	0.802098	0.153427	0.0169013	0.00666143	-0.795078	-1.79104	-1.37636	0.000525057	1.18255e-15	1.13675e-09
Solyc01g105300	-0.700493	-2.16429	-1.14957	0.083435	1.09946e-08	0.00359449	-1.75561	-2.289	-2.17498	5.40315e-09	2.49074e-14	4.82086e-13
Solyc01g105310	0.588085	-0.367721	0.201325	0.188995	0.431308	0.691165	-0.620359	-2.95264	-2.24472	0.0721044	7.25282e-20	6.38385e-12
Solyc01g105320	-0.110655	-2.20123	-2.16712	0.797079	1.08525e-10	2.85994e-10	-0.0621791	-1.72256	-1.87677	0.849113	4.18633e-10	8.94875e-12
Solyc01g105330	-1.03328	-0.131713	-0.151979	1.33419e-05	0.636807	0.591444	0.309498	0.246582	0.809789	0.121064	0.234612	2.12231e-05
Solyc01g105340	-0.299473	-0.20802	0.0918385	0.0223274	0.123767	0.538049	-1.15439	-1.15259	-0.850581	5.48965e-32	8.6917e-32	9.25568e-18
Solyc01g105350	5.12923	2.67473	0	0.00525928	0.202936	1	3.60397	4.7385	4.50727	6.01634e-06	1.879e-09	1.23835e-08
Solyc01g105360	3.09126	5.00631	6.36381	1.00996e-05	2.04265e-13	5.86316e-21	0.239032	1.88433	0.774705	0.702601	0.000752944	0.195946
Solyc01g105370	4.11571	4.21599	3.39176	1.23185e-08	4.80667e-09	3.764e-06	3.49166	1.21879	1.69146	1.76886e-09	0.0498385	0.00546498
Solyc01g105380	5.11545	5.03887	5.74108	9.21713e-08	1.39462e-07	1.76061e-09	-2.26676	-2.07196	-1.60832	1.16394e-06	8.2021e-06	0.000488414
Solyc01g105383	1.8156	2.37267	2.68063	1.35181e-05	6.84529e-09	5.5631e-11	-1.43672	-1.23208	-1.06908	7.57826e-06	0.000150217	0.0010859
Solyc01g105387	-0.294117	-0.263989	-0.031229	0.552864	0.596791	0.960506	-3.3293	-5.03234	-5.64774	1.85358e-23	2.03314e-51	4.31018e-64
Solyc01g105410	2.11687	1.89818	2.04973	7.75595e-40	2.75116e-32	2.45249e-37	-1.7377	-2.39392	-1.44505	7.62189e-41	1.37617e-76	1.88743e-28
Solyc01g105450	3.16352	3.30991	2.55624	2.93547e-06	8.80847e-07	0.000228755	3.60078	-0.773482	0.344808	1.87387e-14	0.141938	0.536072
Solyc01g105460	1.01766	1.10845	0.690821	6.62376e-11	8.48118e-13	1.62362e-05	0.26999	-0.00341411	0.0475688	0.0406956	0.982293	0.755895
Solyc01g105470	0.248877	-0.601485	-1.15828	0.593706	0.170388	0.00705874	0.0635601	0.422436	-0.350341	0.869212	0.231306	0.337129
Solyc01g105475	-0.656296	-0.829199	-1.11677	0.00160323	5.71899e-05	7.32833e-08	-0.869447	-0.294127	-0.46737	2.66876e-07	0.0961348	0.00632558
Solyc01g105530	1.36205	0.710808	0.885253	7.09752e-09	0.00413174	0.000324739	-0.73168	-0.118405	-0.187606	7.27655e-05	0.570438	0.350226
Solyc01g105550	-3.72079	-2.99964	-2.73106	7.39214e-05	0.00117191	0.00355685	-2.07352	0.532295	-0.138059	0.00447967	0.50766	0.873907
Solyc01g105560	-0.735216	-0.505983	-0.0626165	1.40618e-07	0.000377761	0.720802	-1.85879	-2.07536	-1.74597	3.95503e-65	5.83478e-81	1.30465e-57
Solyc01g105580	1.95706	1.82034	1.99655	4.80312e-05	0.000164713	3.72694e-05	-0.322298	0.680931	-1.04511	0.428939	0.0823766	0.00676434
Solyc01g105590	10.1594	7.59178	6.43741	9.88678e-08	8.95249e-05	0.0011936	-0.278437	1.45608	1.60171	0.807767	0.160065	0.119605
Solyc01g105600	0.0272172	-1.43087	-0.626798	0.977576	0.0335896	0.391119	-1.51922	0.59048	0.979753	0.00339071	0.281007	0.06228
Solyc01g105620	1.61062	1.19066	0.570215	0.013264	0.0741232	0.435773	1.32341	1.22731	1.86721	0.00998882	0.0194077	0.00025846
Solyc01g105630	2.18685	0.57067	0.316014	0.0107939	0.556402	0.765539	-0.889775	-2.04286	-1.23089	0.200907	0.00234844	0.0767531
Solyc01g105650	-3.4155	-4.74934	-7.98357	0.00548386	0.000492539	2.83364e-05	-5.3933	-5.08507	-1.90758	4.00391e-08	1.1216e-07	0.0395859
Solyc01g105660	0.304508	2.17272	2.30157	0.410376	8.37817e-12	5.16722e-13	-0.00171667	-1.1014	-0.744814	0.996	2.67181e-05	0.00560612
Solyc01g105680	-1.14415	-1.06483	-1.87267	3.06828e-09	3.58126e-08	5.32486e-23	-0.992879	-1.36012	-1.55568	1.63618e-10	1.3617e-18	5.75589e-24
Solyc01g105690	-0.545406	-1.22675	-1.5933	0.000537106	4.79338e-16	3.79546e-26	-0.783015	-0.647685	-0.424763	2.61482e-10	2.49335e-07	0.000943202
Solyc01g105710	-0.659109	0.735313	0.704436	0.00330589	0.000941942	0.00175475	1.23514	1.52751	1.15313	9.68623e-13	9.07876e-19	4.12313e-11
Solyc01g105767	2.06502	1.88654	9.03157	0.289905	0.337699	1.98455e-07	-1.42133	1.85468	3.72479	0.320239	0.196946	0.00643138
Solyc01g105800	0.636978	-0.235932	0.994736	0.29399	0.726512	0.0912433	-1.93579	-2.50319	-1.40509	6.24647e-06	7.47027e-09	0.0011653
Solyc01g105860	-3.33598	-2.84077	-0.653444	2.06572e-06	4.63804e-05	0.401732	0.18265	0.646327	0.854657	0.831329	0.414559	0.260499
Solyc01g105880	0.315964	-2.05318	-0.330461	0.171847	4.46165e-23	0.158914	-3.03584	-0.896993	-2.02952	3.48761e-76	1.30327e-07	1.26439e-34
Solyc01g105890	-3.16776	-0.51957	0.477626	0.000205553	0.592947	0.63554	-5.41629	-0.921642	-2.19376	7.47205e-16	0.203405	0.00131131
Solyc01g105920	-1.23583	-0.249583	-1.13096	0.00210622	0.570469	0.00597026	0.206189	0.328321	-0.663655	0.511005	0.291426	0.0271188
Solyc01g105940	-0.839089	-2.012	-1.11391	0.100421	5.47175e-05	0.0295725	-0.357623	-0.389894	0.29352	0.386769	0.355791	0.493164
Solyc01g105960	2.39299	1.10683	0.941036	0.0314507	0.355034	0.449453	-1.25597	-0.824482	-2.25731	0.157011	0.380168	0.00956451
Solyc01g106000	1.09944	1.87873	1.76059	1.88358e-07	6.0938e-20	1.74025e-17	2.08378	2.0451	2.22627	2.48775e-36	6.16697e-35	3.06523e-41
Solyc01g106010	-1.03782	-0.622999	-0.44641	4.34153e-19	1.28279e-07	0.00023044	-0.913156	-0.354213	0.0232304	1.74569e-21	0.000325137	0.845129
Solyc01g106040	-0.375897	-0.316306	-0.000474505	0.116658	0.194115	1	1.54033	1.69214	1.76453	3.45793e-17	1.34665e-20	1.93865e-22
Solyc01g106060	-1.77517	-0.250786	-0.728575	6.92862e-10	0.450759	0.0174368	1.3774	0.739789	0.695427	2.80744e-09	0.00216884	0.00416779
Solyc01g106140	7.26504	5.54631	-2.70571	0.000150092	0.0044749	0.331637	5.97405	3.91276	4.72502	0.000205309	0.0205976	0.00440852
Solyc01g106170	1.65991	3.99903	4.7235	0.487994	0.0382194	0.0130216	3.10451	5.60876	6.1528	0.000632112	1.64134e-10	1.94681e-12
Solyc01g106210	0.839447	0.573099	0.526751	0.000595691	0.0223915	0.0396346	1.09533	0.404388	-0.0365548	1.05717e-08	0.0481355	0.879382
Solyc01g106260	0.76717	0.480936	0.607993	3.41392e-07	0.00185438	7.36669e-05	1.59483	1.09494	0.565571	6.62451e-42	3.37229e-20	3.8314e-06
Solyc01g106280	-1.0486	-0.834363	-0.549617	2.38858e-14	1.70467e-09	0.000119456	-0.896784	-1.11298	-1.17411	5.83669e-16	7.70379e-24	2.18664e-26
Solyc01g106290	-0.695835	-1.41016	-0.384883	0.0366382	1.00788e-05	0.281999	-4.25466	-3.98233	-4.01545	1.71087e-67	1.18427e-59	8.84655e-61
Solyc01g106310	-1.78592	-2.34459	-2.23119	4.3805e-06	1.00913e-09	8.28724e-09	-1.57161	-2.68977	-2.36184	5.2652e-07	7.84654e-18	3.91121e-14
Solyc01g106340	0.0774711	0.813843	0.222293	0.816975	0.00240905	0.476418	1.51431	1.11656	0.83569	7.53014e-15	1.85817e-08	3.46642e-05
Solyc01g106350	0.905896	2.33058	2.02568	9.74453e-05	4.13901e-26	9.68219e-20	0.311202	0.274819	0.907708	0.100904	0.159166	4.5192e-07
Solyc01g106360	0.88558	1.43836	1.17183	2.32295e-14	1.27169e-36	2.15675e-24	0.578037	0.485987	0.483073	8.24521e-10	3.5919e-07	4.2863e-07
Solyc01g106390	0.643163	0.557409	0.215359	0.0504073	0.0944262	0.563951	-3.11571	-3.26904	-3.76207	3.8937e-38	8.26878e-42	5.26986e-55
Solyc01g106400	0.763114	1.17756	1.94181	0.0315585	0.00059187	6.05046e-09	-1.08957	-0.153189	-0.521122	6.87659e-05	0.627558	0.0689705
Solyc01g106410	-0.607769	-1.01012	-1.24442	0.340295	0.0996671	0.0435388	1.98181	1.03146	1.32703	2.3843e-05	0.0387743	0.00652361
Solyc01g106430	0.588128	1.14116	0.792434	1.36904e-06	3.73168e-22	4.5217e-11	-0.230688	-0.0604419	-0.511487	0.0224585	0.597856	1.88736e-07
Solyc01g106460	9.16516	9.10062	8.23673	2.57855e-18	3.80236e-18	6.59231e-15	3.28194	2.86426	2.62281	9.85724e-09	8.03696e-07	7.08661e-06
Solyc01g106470	-2.99356	1.13716	1.04552	2.57536e-48	9.29822e-09	1.79217e-07	-1.35528	-1.31784	-1.35537	4.21768e-18	4.39256e-17	5.3577e-18
Solyc01g106480	1.95103	2.4471	2.67638	1.35389e-18	7.49619e-29	3.66247e-34	-2.76294	-1.80759	-1.66843	8.66444e-55	5.3709e-24	1.45549e-20
Solyc01g106500	2.66431	3.00074	1.82103	7.83722e-18	1.75776e-22	8.86852e-09	1.40192	-0.0606949	-0.293915	1.69457e-08	0.844552	0.293716
Solyc01g106510	9.48702	7.52287	4.62704	1.33884e-11	1.07039e-07	0.00171033	3.85738	2.58291	3.6559	0.00018499	0.0159764	0.000490364
Solyc01g106520	5.81485	5.0082	-2.69254	0.00420213	0.0148414	0.347176	4.73133	3.85301	4.54229	0.000611896	0.00664576	0.00121408
Solyc01g106530	8.27131	6.1931	2.79695	1.5283e-05	0.00155054	0.223652	4.43529	4.27034	4.79131	5.96407e-05	0.000134941	1.60279e-05
Solyc01g106540	-0.27601	0.677352	2.08067	0.597847	0.158698	2.72762e-06	-1.40191	1.57971	0.452362	8.16584e-05	8.65399e-06	0.245187
Solyc01g106600	4.24705	6.70296	4.87095	0.0158573	5.01541e-05	0.00523904	2.04658	4.50628	5.41386	7.01115e-05	5.21213e-20	1.57529e-28
Solyc01g106640	0	0	0	1	1	1	-0.139099	9.12755	6.96065	0.949317	8.23479e-11	1.05429e-06
Solyc01g106650	0.414772	-1.29578	-0.793804	0.38567	0.00326491	0.0859562	-2.36113	-1.61863	-1.52945	3.73736e-11	4.60089e-06	1.41396e-05
Solyc01g106680	-1.03972	-0.779677	-0.849933	1.07429e-16	7.07088e-10	2.00455e-11	0.252653	0.133674	0.0323636	0.0179267	0.24096	0.798255
Solyc01g106690	-2.28346	-2.16433	-1.75374	1.89964e-23	2.96533e-21	3.59659e-14	-1.22166	-1.92951	-1.55516	7.33401e-11	3.1328e-25	9.80468e-17
Solyc01g106700	-0.327206	-2.2047	-2.13635	0.388444	1.04873e-10	5.8176e-10	-1.36058	-2.02704	-1.86625	4.68933e-07	7.41565e-14	4.58117e-12
Solyc01g106750	-1.00471	0.274885	2.02585	0.0135896	0.543239	1.62035e-07	-1.21523	1.45034	0.672405	0.000102858	3.11375e-06	0.0400105
Solyc01g106790	1.37861	0.811764	0.571858	5.42099e-11	0.000174779	0.0109436	-0.984074	-1.3219	-1.08961	5.0113e-09	3.25956e-15	1.05821e-10
Solyc01g106800	-0.382519	-1.17377	-1.3957	0.159957	2.89125e-06	2.60106e-08	-1.38321	-2.0604	-1.52483	4.32481e-12	4.60889e-25	2.41783e-14
Solyc01g106810	-1.24473	-0.911864	-1.09581	2.99287e-13	1.1523e-07	1.99171e-10	-0.503022	-0.0744696	-0.122447	0.000395793	0.652576	0.440723
Solyc01g106820	-2.4815	0.236753	0.277332	2.47406e-09	0.632399	0.579955	-4.14064	-4.16728	-3.20781	5.85108e-37	2.29922e-37	1.42762e-22
Solyc01g106830	-0.725803	-4.05753	-4.91769	0.0682172	2.7778e-18	1.55116e-18	-3.6078	-3.15713	-2.54977	4.19088e-36	9.79496e-29	1.33832e-19
Solyc01g106890	-0.0395939	-1.47092	-0.63211	0.922588	1.84079e-06	0.0556269	-2.3927	-2.84255	-1.86311	4.04101e-23	6.14852e-32	2.00834e-14
Solyc01g106910	1.35402	-0.711592	-0.886865	0.0128919	0.217458	0.122713	-1.22776	-1.59879	-1.25433	0.00505756	0.000264922	0.00466564
Solyc01g106920	-0.0881627	-0.919914	6.0019	0.973219	0.664654	0.000693101	-1.79999	1.54822	4.81255	0.218181	0.303614	0.000520581
Solyc01g106953	0.298912	-0.0284858	0.305579	0.706884	0.977198	0.708408	0.00386036	1.1075	1.91763	0.99561	0.0433298	0.000242831
Solyc01g107000	0.30585	-8.88419	-5.37489	0.862187	1.76329e-05	0.000983431	-4.69586	-4.85838	-3.24083	0.000249883	0.00017422	0.00700578
Solyc01g107010	1.12319	1.27109	1.37724	8.16672e-14	1.5225e-17	2.94124e-20	-1.02438	-1.19967	-1.15309	6.0811e-20	8.78519e-27	4.7528e-25
Solyc01g107050	1.44356	2.3866	3.41909	0.107386	0.00512759	4.22475e-05	2.13576	4.60557	4.96088	0.000936046	1.50813e-13	1.5141e-15
Solyc01g107060	1.16156	3.08173	3.30231	0.280839	0.00154799	0.000729789	2.4492	5.02357	5.31687	0.000959003	2.91128e-12	1.35228e-13
Solyc01g107090	-0.319356	-2.0169	-1.3556	0.535121	5.33533e-06	0.00313063	-2.96642	-2.54844	-2.56882	1.79793e-17	4.47218e-13	2.99668e-13
Solyc01g107130	0.328828	1.01932	0.762775	0.00284474	8.38187e-23	4.68524e-13	-0.385583	-0.581414	-0.696232	6.84806e-06	7.7452e-12	1.69314e-16
Solyc01g107140	0	0	2.37704	1	1	0.360702	0.282676	5.89295	4.68935	0.883095	4.37482e-05	0.00141384
Solyc01g107170	-0.145986	-2.02792	-0.947241	0.843222	0.000662871	0.138779	-3.45499	-5.38091	-4.52309	4.64948e-14	3.38114e-32	4.44921e-23
Solyc01g107180	-1.24028	-2.56675	-1.47288	2.81549e-20	3.47223e-79	9.30752e-28	-1.21881	-0.712404	-1.02907	6.2887e-30	5.41992e-11	9.86495e-22
Solyc01g107190	-2.1293	-2.05404	-0.84944	2.33017e-09	8.09151e-09	0.0258032	0.979722	0.456845	0.527495	0.000822097	0.14462	0.0891202
Solyc01g107220	0.248934	1.68056	2.8708	0.87947	0.200104	0.0205596	-0.468217	8.29164	7.26983	0.636471	6.8585e-28	1.27884e-21
Solyc01g107250	0.356351	-0.0547069	-0.234714	0.0631781	0.810288	0.249193	-1.17327	-1.5642	-1.33384	1.35505e-16	1.95988e-28	5.7304e-21
Solyc01g107260	-0.704249	-0.848986	0.277785	0.0378117	0.0112645	0.458759	-2.04184	0.592504	0.0524029	6.27974e-16	0.0262758	0.868752
Solyc01g107270	1.67231	1.30108	1.20406	0.000243701	0.00502503	0.0108674	0.688541	0.488229	0.405039	0.0618491	0.205809	0.303379
Solyc01g107290	-0.588983	-0.444399	0.0503726	0.00362826	0.0313722	0.844148	-2.93436	-3.36225	-2.9704	8.67199e-84	1.38359e-109	4.65805e-86
Solyc01g107300	-0.00112804	0.0852407	0.167801	1	0.686047	0.408942	-3.11107	-2.90491	-2.23062	2.99336e-119	3.63886e-105	3.35421e-63
Solyc01g107340	-0.14702	-0.952939	-1.37153	0.596141	5.89932e-05	4.66337e-09	-1.78614	-0.310383	-0.988198	5.20964e-22	0.128888	1.99842e-07
Solyc01g107350	-0.593748	-0.504145	-0.31114	0.00110821	0.00610406	0.108921	-1.11305	-1.40823	-1.51443	2.43075e-15	1.00377e-23	2.88799e-27
Solyc01g107380	-1.20278	-0.689651	-0.852242	5.44899e-28	6.39181e-10	1.78388e-14	-0.727264	-0.492811	-0.216769	5.3383e-16	7.01716e-08	0.0239925
Solyc01g107390	-1.87927	-2.87492	-3.36214	0.003635	1.94963e-05	2.74292e-06	-3.5316	-1.77011	-2.35096	3.88178e-15	0.000132157	2.74313e-07
Solyc01g107420	-1.75563	-1.52681	-1.7147	5.54414e-06	8.23363e-05	1.11027e-05	-0.765827	-0.344579	0.26817	0.0210608	0.331078	0.454142
Solyc01g107430	-2.39305	-1.81743	-1.45272	6.24491e-13	6.29586e-08	2.21833e-05	0.806514	0.866274	0.978225	0.00382222	0.00209232	0.000476239
Solyc01g107450	1.12579	0.0187122	0.326069	5.61226e-10	0.940499	0.103546	0.70837	0.298056	-0.278764	1.53576e-06	0.0577123	0.0785651
Solyc01g107460	6.13927	6.09072	7.61238	5.02821e-06	5.84416e-06	1.1139e-08	-1.07835	-3.18862	-2.43278	0.0789379	7.82964e-08	4.57607e-05
Solyc01g107490	-1.93285	-4.32767	3.37591	0.243238	0.0257651	0.00185909	-0.129389	0.987603	-0.301952	0.864208	0.144728	0.688657
Solyc01g107540	-0.102799	1.84545	3.06628	0.951582	0.135282	0.00939298	2.1062	2.09979	5.73618	0.0109483	0.01251	3.52895e-13
Solyc01g107550	-0.295413	0.570062	0.342306	0.100358	0.000835526	0.057055	1.16046	0.412197	0.529906	1.20739e-18	0.0030015	0.000110148
Solyc01g107560	-0.0844806	1.50655	1.64766	0.867773	0.000156109	3.70432e-05	2.21647	3.23109	2.88807	1.95107e-12	4.435e-25	3.34877e-20
Solyc01g107580	0.575821	0.30059	0.691933	0.0496892	0.335466	0.0181656	1.50738	1.01252	0.706967	5.42896e-12	6.23849e-06	0.00205924
Solyc01g107590	-0.471553	-1.05925	-0.283235	0.0291074	2.32413e-07	0.217957	-2.99314	-1.19606	-0.14089	9.11831e-78	2.86439e-13	0.456833
Solyc01g107650	0.0325732	1.42855	1.81479	0.896131	1.39562e-14	7.63949e-23	-0.234754	1.46814	1.49285	0.146646	2.50711e-23	4.51878e-24
Solyc01g107700	1.09831	1.30437	1.24649	1.32207e-19	2.08705e-27	6.44731e-25	0.623827	0.162851	0.34044	2.61368e-10	0.131745	0.000906557
Solyc01g107710	1.65574	0.702702	0	0.540782	0.827268	1	-1.12965	6.10677	5.03459	0.478604	5.95208e-07	4.79934e-05
Solyc01g107720	0	0	0	1	1	1	1.49849	8.39662	7.48195	0.392875	1.30501e-08	4.8936e-07
Solyc01g107730	-0.878496	-0.6931	0.550382	0.0181946	0.0672941	0.160259	-1.98883	0.268146	0.278352	1.42061e-12	0.403939	0.385645
Solyc01g107740	0.0307133	-0.154149	-0.314587	0.895144	0.452954	0.108201	-2.07594	-2.75019	-2.28635	1.94156e-51	5.61111e-89	2.95714e-62
Solyc01g107760	-1.26178	-0.952515	0.580368	0.0552034	0.15579	0.409828	0.114097	1.3578	0.325097	0.8519	0.00934401	0.582913
Solyc01g107780	8.08777	7.19462	5.09669	3.45812e-07	6.36341e-06	0.00194345	1.37696	0.0201316	0.503262	0.311676	0.98946	0.739037
Solyc01g107790	0.508471	-2.64791	-1.74197	0.374629	1.15971e-05	0.00269753	-0.535938	-1.39005	-0.42155	0.17627	0.000249732	0.309499
Solyc01g107800	0.745071	0.726309	0.0892755	0.00070248	0.000959458	0.742426	-1.28091	-1.19264	-1.54388	3.92659e-14	2.67168e-12	7.30065e-20
Solyc01g107810	-3.78971	-2.63625	-3.33907	0.00156767	0.0207039	0.00524238	-0.706781	-0.569067	-1.6243	0.431144	0.5465	0.0626458
Solyc01g107820	3.48617	3.17848	2.61695	1.14532e-10	4.51418e-09	2.07177e-06	2.23965	0.054356	0.562241	3.47073e-07	0.921053	0.249771
Solyc01g107825	3.08618	3.89285	3.04637	8.79929e-05	4.85936e-07	0.000123244	1.83418	-0.390235	0.864781	0.0018034	0.563759	0.171019
Solyc01g107850	7.17719	8.39561	9.12743	1.04653e-05	1.75623e-07	1.39471e-08	-1.11811	-1.46196	-0.992172	0.0108703	0.000922315	0.0256338
Solyc01g107890	0.547483	0.937638	1.22451	1.31527e-05	1.53573e-14	5.37119e-24	-1.53922	-0.678876	-0.879887	1.14152e-57	4.7442e-12	1.65258e-19
Solyc01g107900	2.39939	1.88158	1.54126	3.83485e-06	0.000346131	0.00425478	1.44211	-0.0428377	0.733488	0.000622853	0.934123	0.101824
Solyc01g107920	0.305383	-0.267705	-0.160297	0.395992	0.47137	0.689829	1.34018	0.0603172	0.638396	1.12817e-08	0.83932	0.0100966
Solyc01g107980	-0.635674	-0.579888	-0.204721	0.0355316	0.0571019	0.550867	-3.03714	-2.59071	-2.88002	4.13713e-42	6.59119e-31	5.78452e-38
Solyc01g108000	1.11296	0.662515	0.934338	0.00030236	0.0401521	0.0031963	-1.25993	-0.161783	-0.350283	5.33742e-08	0.536324	0.154126
Solyc01g108020	1.26001	2.54266	1.96415	2.79608e-18	4.94312e-73	1.94595e-43	-0.144937	-0.0280522	-0.402568	0.245391	0.843959	0.000696543
Solyc01g108030	-2.03669	-1.05502	-0.871254	9.48973e-60	6.49596e-17	9.55789e-12	-0.328619	-0.434465	-0.296641	0.00228476	5.17654e-05	0.00690131
Solyc01g108040	0.446124	0.705281	0.364704	0.428585	0.190474	0.53612	-0.90842	-1.09588	-0.323918	0.0238316	0.00668965	0.461798
Solyc01g108070	0.421229	-0.0737717	-0.19358	0.036041	0.754531	0.381526	-1.05934	-0.333686	-0.349163	4.19203e-12	0.0403797	0.031783
Solyc01g108100	-2.28407	-2.66313	-1.39989	1.08545e-05	2.32413e-07	0.00960337	2.5394	4.3045	4.06126	3.22179e-09	1.96977e-24	8.126e-22
Solyc01g108170	4.21469	3.08196	2.77497	3.75427e-68	1.05295e-36	1.13101e-29	0.257008	1.14337	0.727796	0.231917	7.48296e-09	0.000338367
Solyc01g108190	-1.63853	-3.45244	-3.02835	1.10751e-05	1.47013e-21	1.00115e-16	-1.35037	-2.80325	-1.76843	9.95991e-06	6.73224e-20	6.91845e-09
Solyc01g108210	6.72078	7.45265	8.31612	1.75031e-38	2.57778e-47	1.49238e-58	-2.67285	-4.00619	-3.30533	1.08708e-12	4.18382e-26	1.52266e-18
Solyc01g108220	1.29024	2.05224	1.47751	0.229973	0.044162	0.170884	-3.4665	-4.17459	-3.75616	8.0543e-07	4.32276e-09	1.0394e-07
Solyc01g108240	-5.30923	-24.0783	-9.5455	0.00475176	9.14262e-26	6.198e-06	-10.344	-13.7827	-13.5518	7.16117e-13	2.69585e-20	4.97707e-20
Solyc01g108250	-0.588152	0.466875	0.568243	1.97771e-06	0.000172412	4.38498e-06	-1.24432	-1.46956	-1.28511	4.27318e-39	4.80333e-54	1.18258e-41
Solyc01g108320	-1.1513	-0.723412	-0.316059	0.227435	0.465223	0.773699	2.7733	5.24101	7.65135	0.00226992	1.8026e-09	4.38981e-19
Solyc01g108330	1.87562	1.81217	2.42415	2.8347e-06	6.18529e-06	9.34008e-10	0.526973	0.720633	0.603621	0.112321	0.028859	0.0712893
Solyc01g108340	1.64614	1.81759	1.66718	2.60489e-20	1.12382e-24	1.00668e-20	0.980453	0.951543	0.518288	7.63078e-12	4.14329e-11	0.000500983
Solyc01g108350	12.3853	9.24369	8.73544	1.09008e-14	1.20809e-08	9.64303e-08	6.25826	4.73367	2.79697	3.33799e-42	1.92155e-24	3.79985e-09
Solyc01g108360	10.5413	4.97047	3.66836	3.39896e-10	0.005487	0.057267	2.89819	-0.236112	-0.553422	8.43822e-07	0.741891	0.413281
Solyc01g108390	1.40407	1.35634	1.71662	0.00379019	0.00523076	0.000368772	2.2581	1.51795	1.6853	2.57269e-09	9.7848e-05	1.39024e-05
Solyc01g108400	0.35426	-0.956357	-1.12035	0.0232887	8.45817e-11	2.77822e-14	-0.158664	-0.602568	-0.272128	0.218836	6.19371e-07	0.0321089
Solyc01g108416	-0.899292	-0.138519	-1.09053	0.0173455	0.753321	0.00419104	-0.462025	-0.149402	0.387453	0.132678	0.66126	0.215229
Solyc01g108420	-1.22665	0.652392	0.244692	1.15512e-06	0.0108595	0.393859	1.20665	1.19125	1.484	1.12622e-09	2.27476e-09	5.24838e-14
Solyc01g108440	2.67641	2.08717	2.12668	1.22794e-15	6.85096e-10	4.05304e-10	-1.15466	-0.830538	-0.611266	8.2948e-06	0.00179091	0.0245539
Solyc01g108480	1.15251	0.112771	1.04491	0.171573	0.912257	0.227674	-0.871697	-3.63808	-3.02268	0.179913	4.69829e-09	1.07589e-06
Solyc01g108490	0.569165	1.2953	0.970273	0.0250477	7.22779e-08	8.19192e-05	0.118325	-0.651065	-0.137521	0.590058	0.00115498	0.542981
Solyc01g108500	-1.22311	-1.52199	-1.17526	3.13047e-25	9.88361e-39	2.6447e-23	-1.72228	-1.44704	-1.15226	6.2851e-74	2.10504e-52	1.63391e-33
Solyc01g108530	0.248573	0.615021	0.3423	0.267963	0.00301935	0.121447	0.998104	1.31978	1.2741	5.28634e-10	1.53008e-16	1.85486e-15
Solyc01g108540	0.924588	1.30278	1.13573	1.08983e-06	2.32356e-12	1.63523e-09	0.601791	0.403765	0.605761	6.80103e-05	0.0099315	7.18507e-05
Solyc01g108560	1.00595	1.2303	1.37413	0.000367893	9.39921e-06	7.57307e-07	0.814675	1.17578	0.389812	0.000114427	1.55309e-08	0.0833609
Solyc01g108570	1.96409	1.31435	1.42224	1.17395e-08	0.000194131	5.83967e-05	0.517953	-0.125521	0.038223	0.0687192	0.699555	0.911282
Solyc01g108580	1.49548	0.95477	0.433809	1.1767e-25	4.78546e-11	0.00488379	0.771908	0.170685	-0.636557	3.24468e-11	0.185138	7.93391e-08
Solyc01g108600	1.92493	2.42743	2.06432	1.93888e-32	2.43904e-51	3.79066e-37	0.59674	-0.0801361	-0.338009	9.36826e-06	0.612456	0.01669
Solyc01g108620	-0.529441	-0.228203	-0.288281	0.00421003	0.249952	0.144432	-1.24978	-1.20691	-0.631378	1.18432e-18	2.20037e-17	1.53282e-05
Solyc01g108630	1.54101	2.25909	1.34876	9.10754e-24	2.15941e-50	2.44835e-18	0.152899	0.622087	-0.597545	0.26234	9.40901e-07	2.78161e-06
Solyc01g108650	1.30112	0.439704	0.445412	2.62456e-32	0.000185117	0.000183804	0.558468	0.243129	-0.377758	2.41975e-10	0.00919592	4.31047e-05
Solyc01g108670	-0.839925	0.28538	1.09661	0.0610072	0.562543	0.0133146	-1.84834	0.797736	-0.0836832	4.00844e-08	0.0249692	0.842306
Solyc01g108680	2.74972	5.23132	2.77803	0.0751841	0.000268825	0.0774549	0.463371	4.53411	3.08964	0.598022	7.33788e-10	4.22609e-05
Solyc01g108710	-2.13124	-3.05969	-2.10751	7.72303e-08	4.95957e-15	1.24718e-07	-1.43974	-2.30273	-1.55566	7.19548e-06	4.40668e-13	1.45686e-06
Solyc01g108780	1.67488	10.5197	11.2088	0.276717	1.05503e-15	1.44738e-17	0.308217	5.90132	2.34279	0.789534	3.67578e-10	0.0193592
Solyc01g108790	0.0580729	1.22109	1.35582	0.950675	0.0873506	0.0588149	-2.64104	-1.61191	-2.31584	1.09314e-06	0.00303411	1.74958e-05
Solyc01g108860	3.7773	6.22543	6.83118	1.34499e-06	1.49567e-16	1.28532e-19	1.72752	4.50129	4.92784	3.59972e-05	1.40109e-28	4.69303e-34
Solyc01g108910	-4.1871	-3.01937	-0.671475	4.18619e-33	9.51841e-18	0.0865143	3.26603	3.91631	5.48865	9.86184e-30	2.88924e-42	2.41058e-82
Solyc01g108920	-1.28822	-0.223559	-0.475492	1.1561e-09	0.352489	0.0368415	-0.253789	-0.134665	0.11325	0.167011	0.497163	0.571825
Solyc01g108930	-2.7393	-0.383001	1.13993	0.000243761	0.619512	0.0997191	-0.3962	1.56053	0.967359	0.502878	0.0030315	0.0776363
Solyc01g108940	2.21767	2.7459	4.23522	0.000531425	1.14369e-05	3.06377e-12	2.22478	3.7038	3.01265	9.29562e-08	7.19873e-20	2.1436e-13
Solyc01g108960	-1.3315	-0.905009	-0.933956	2.44703e-06	0.00151821	0.00123656	0.344893	0.726237	1.23645	0.174111	0.00262461	9.04326e-08
Solyc01g109010	-1.09976	-0.564004	-0.491831	1.66188e-16	3.09101e-05	0.000364959	0.0923585	0.376118	0.708247	0.454468	0.000862842	5.85303e-11
Solyc01g109040	0.818683	0.666989	0.849097	0.00194099	0.0127932	0.00140054	-1.89682	-0.609141	-1.07458	1.14722e-20	0.00460291	2.5595e-07
Solyc01g109050	0.777597	0.467671	0.384876	0.000452892	0.0435745	0.110068	1.891	1.49675	1.53731	4.78459e-30	5.14406e-19	4.37966e-20
Solyc01g109070	-0.265342	-1.2306	-0.309209	0.428662	3.34854e-05	0.359969	0.728407	-0.47213	-0.139373	0.00246248	0.0613918	0.616473
Solyc01g109100	1.68345	-1.51379	-1.80692	0.0150035	0.0306021	0.00985183	-0.486932	0.349658	0.241169	0.40814	0.57562	0.706339
Solyc01g109110	-0.439941	0.154774	0.0213498	0.0714751	0.562895	0.94871	-3.13064	-3.08658	-2.36226	6.13575e-70	4.93188e-68	2.69987e-40
Solyc01g109120	0.328131	-0.276752	0.372597	0.467664	0.546597	0.414713	-0.79907	-2.53233	-2.13401	0.0125951	2.31678e-16	5.8807e-12
Solyc01g109130	0.710255	0.798111	0.945984	0.000171067	2.04225e-05	4.07579e-07	1.00234	0.621264	0.197981	7.55816e-12	3.71095e-05	0.227573
Solyc01g109150	-2.35438	-4.13412	1.10107	0.00460986	9.42543e-06	0.191382	-0.300197	2.58075	3.78826	0.711572	0.00010693	5.48659e-09
Solyc01g109170	-1.92363	-2.08646	-1.86388	6.43503e-16	1.31114e-18	6.26374e-15	-2.05093	-2.18469	-1.1918	1.67897e-26	8.27914e-30	1.11522e-09
Solyc01g109180	-0.88851	-0.168586	-0.708325	0.0943411	0.784876	0.199846	-2.19629	-0.703608	-1.20669	7.031e-08	0.102039	0.00373429
Solyc01g109210	1.30285	-1.88057	-1.30777	0.0243374	0.00221573	0.0365427	-2.33986	-2.74723	-2.3726	3.90429e-07	4.5142e-09	2.1641e-07
Solyc01g109230	-3.08591	-4.67934	-3.68706	5.02483e-11	1.89815e-23	4.37157e-15	-2.31036	-0.892313	0.0867564	2.48492e-09	0.0278275	0.856234
Solyc01g109250	-2.25876	-3.71831	-3.20982	3.74856e-06	6.40726e-15	2.75662e-11	-5.00746	-4.56264	-4.40794	3.70354e-39	1.11714e-32	1.42561e-30
Solyc01g109270	-1.52071	-4.47632	-3.53371	1.95007e-05	6.26911e-29	6.97974e-21	-0.97946	0.628082	0.438933	0.000916336	0.0353278	0.154147
Solyc01g109300	-0.628083	1.00344	0.694839	1.1959e-07	4.07257e-18	4.13207e-09	-0.656322	-0.529596	-0.279051	3.63433e-12	3.19837e-08	0.00495449
Solyc01g109310	4.45457	4.20387	3.83836	4.5954e-12	7.10638e-11	4.27959e-09	0.92016	0.769754	0.662688	0.0289709	0.0762454	0.132389
Solyc01g109330	0.560437	1.72947	0.584503	0.211822	2.23592e-05	0.199165	1.26365	1.46494	1.77625	8.94315e-05	5.78255e-06	2.90864e-08
Solyc01g109380	-0.0215421	-0.64918	-0.363475	0.93987	0.00279436	0.114688	-1.05457	-0.00448607	-0.525792	1.44473e-10	0.982098	0.00201111
Solyc01g109390	1.9622	1.21933	0.143535	0.00184556	0.0660241	0.868119	-0.785021	4.35989	3.49703	0.0763274	8.98083e-27	1.52158e-17
Solyc01g109420	-0.90396	-1.28556	-0.652606	0.000250802	1.36995e-07	0.0104476	-2.48632	-2.34089	-1.91188	2.05061e-40	2.83969e-36	6.90273e-25
Solyc01g109430	-1.36828	-2.97128	-1.46112	5.01517e-11	8.51794e-47	2.53061e-12	-1.24559	0.00483592	-0.0582461	1.73329e-13	0.981379	0.777437
Solyc01g109450	-1.22648	-0.222337	-0.375092	3.775e-16	0.179588	0.0198092	0.779734	0.690763	0.576214	1.35365e-10	1.82221e-08	3.27846e-06
Solyc01g109460	1.32385	2.23048	2.40486	5.65646e-12	2.10453e-32	2.32791e-37	-1.08336	-2.04479	-1.01447	2.6364e-12	7.976e-41	8.56352e-11
Solyc01g109470	0.802857	-1.12833	-0.264074	0.141228	0.0335534	0.671279	1.63966	2.50464	2.9668	6.53261e-05	6.89516e-10	1.98619e-13
Solyc01g109500	3.27627	4.53771	3.47835	1.60466e-15	4.74356e-29	2.55577e-17	-0.44489	0.478858	-0.629266	0.221284	0.195922	0.0830421
Solyc01g109550	1.42407	-0.155271	0.0783449	0.0178493	0.833267	0.922988	-2.28268	-1.7589	-1.76511	1.20587e-06	0.000211805	0.00019805
Solyc01g109600	-1.89547	-1.29105	-0.766706	3.75727e-18	5.21015e-09	0.000848974	0.293046	0.745622	1.24173	0.127839	5.01859e-05	4.7809e-12
Solyc01g109610	1.30414	3.36431	3.98839	0.0274113	2.46142e-10	4.12866e-14	2.82933	3.59847	3.58948	9.35089e-18	3.44541e-28	4.50522e-28
Solyc01g109630	-1.06398	-0.535452	-0.375588	1.08525e-05	0.0337653	0.155988	0.48925	1.20245	1.51222	0.0164142	7.75577e-10	5.42807e-15
Solyc01g109660	0.119285	-0.420326	-0.126895	0.624797	0.0534168	0.610315	1.05603	0.126623	0.368747	1.04182e-10	0.507314	0.0353048
Solyc01g109680	0.528683	0.39724	0.566322	0.00116277	0.0167531	0.000527061	1.14405	0.809358	0.340919	8.63343e-20	2.3927e-10	0.0112264
Solyc01g109690	9.50973	8.04581	7.98353	1.07024e-08	1.59749e-06	2.30232e-06	3.07028	2.58785	0.480689	0.0513037	0.120746	0.832102
Solyc01g109700	-3.00032	-3.67099	-2.81335	2.33385e-12	4.37978e-18	6.16976e-11	-0.899637	-1.40777	-0.710575	0.0125855	7.77247e-05	0.0571866
Solyc01g109710	0.697299	1.35326	1.47744	0.000548708	3.10144e-12	2.81949e-14	-0.623889	-2.25697	-1.70364	8.47002e-05	6.36406e-49	2.50261e-28
Solyc01g109720	1.04676	1.73838	1.74928	0.000214694	2.2631e-10	2.2002e-10	-2.45042	-3.44071	-2.0719	5.63961e-30	1.89802e-57	1.07052e-21
Solyc01g109740	-3.89587	-0.401218	4.36297	0.0791713	0.844179	0.00285182	-1.11944	4.47903	4.38352	0.368137	6.64202e-06	1.1014e-05
Solyc01g109750	0.233603	0.667637	2.11332	0.688951	0.205662	1.28632e-05	-1.74468	1.11515	0.162433	5.20062e-06	0.00469196	0.722008
Solyc01g109790	-0.519125	0.226896	-0.0790946	0.0522861	0.431397	0.808615	2.31855	1.08827	-0.142263	9.49831e-32	8.92329e-08	0.546333
Solyc01g109800	-2.19816	-2.96061	-0.920781	2.57705e-07	1.88422e-12	0.0439111	-0.477302	-1.52289	0.290508	0.198268	1.49574e-05	0.462652
Solyc01g109810	-3.84546	-4.29666	-2.52102	1.22128e-08	1.54056e-10	0.000279638	-1.44992	-2.54746	-0.0611152	0.0103925	5.34286e-06	0.930014
Solyc01g109830	0.37691	0.841688	1.15846	0.010716	1.87048e-09	6.50141e-17	0.244282	0.362381	0.219571	0.0373655	0.001808	0.0685796
Solyc01g109860	-0.870512	0.674653	0.438906	0.237552	0.367015	0.582526	-4.49628	-1.25285	-1.89632	6.01883e-18	0.0234219	0.000434126
Solyc01g109890	0.567633	0.605795	0.528807	0.0411489	0.0285246	0.0623266	-1.07569	-1.33334	-1.58961	3.19072e-07	2.25409e-10	2.84906e-14
Solyc01g109895	1.62028	-0.70993	0.176139	2.69863e-06	0.0521512	0.679507	-0.262004	-1.05407	0.597905	0.389127	0.000193568	0.0422309
Solyc01g109930	-1.03001	-0.0402466	-0.30729	2.38047e-06	0.886456	0.205365	0.260479	0.507327	0.0903833	0.1628	0.00517568	0.663181
Solyc01g109970	-1.11927	-0.686116	-0.633109	7.24246e-13	1.62909e-05	8.59985e-05	-0.185414	0.127299	0.558206	0.175348	0.376943	1.5504e-05
Solyc01g110000	-2.99252	-2.97575	-2.76607	2.89292e-19	3.84225e-19	1.52618e-16	-2.34842	-0.929444	-0.958666	4.24687e-18	0.00103435	0.000715681
Solyc01g110010	0.257644	0.197794	0.380878	0.528968	0.636773	0.345267	0.918683	1.01854	0.77476	0.00123358	0.000364272	0.00786448
Solyc01g110020	-1.3131	-0.535972	-0.310564	1.01404e-29	7.1938e-06	0.0131043	0.0711275	0.319433	0.571901	0.509803	0.0012735	2.57628e-09
Solyc01g110130	1.06504	0.624297	1.03974	2.68831e-10	0.000317975	8.48216e-10	0.330089	0.286361	-0.182412	0.0194054	0.0482888	0.226868
Solyc01g110160	3.1605	1.68036	1.30771	1.7072e-32	9.00547e-10	3.36986e-06	-1.30035	-1.24355	-1.78397	4.61449e-10	3.08876e-09	1.01617e-17
Solyc01g110190	-0.843375	0.370053	0.523594	0.000865376	0.161698	0.0438085	-1.13093	0.260948	-0.011899	3.22339e-09	0.20805	0.959829
Solyc01g110280	0.862997	1.74702	1.20534	0.000340779	3.70664e-14	3.74651e-07	0.411027	0.0229659	-0.456453	0.0328955	0.920881	0.019679
Solyc01g110290	1.15641	2.30615	1.32984	8.21709e-10	2.26516e-36	1.35281e-12	0.0508592	0.610951	-0.331024	0.775239	8.08476e-05	0.0408789
Solyc01g110310	-0.647946	-1.30315	-0.730437	0.00109962	8.70878e-12	0.000231982	-0.722932	-0.761207	-0.914279	3.74554e-06	1.31638e-06	4.83581e-09
Solyc01g110340	2.05418	0.834746	0.728777	2.91153e-12	0.00706104	0.0216188	0.876636	1.33912	0.557866	0.000355945	3.34678e-08	0.0296615
Solyc01g110350	0.23628	0.154511	0.494322	0.431368	0.620232	0.0821114	1.44633	1.65131	1.41288	4.3698e-12	2.37523e-15	1.73681e-11
Solyc01g110360	3.05641	3.07333	3.35461	3.59246e-27	1.4171e-27	1.65685e-32	-3.61692	-2.13911	-1.58267	1.18516e-56	2.10732e-20	1.30677e-11
Solyc01g110370	1.02498	1.09419	0.935176	7.04075e-12	1.86699e-13	5.80913e-10	-2.35159	-2.09612	-2.2033	3.1892e-92	3.302e-74	4.45149e-82
Solyc01g110380	0.156434	0.988619	1.17264	0.428397	6.6615e-09	5.18736e-12	-0.360732	0.481838	0.317651	0.0102816	0.00056752	0.0275232
Solyc01g110440	1.61356	4.25269	3.78535	2.053e-06	3.64615e-39	5.29847e-31	-1.02511	-0.512013	-1.39243	0.000118859	0.0692071	1.56387e-07
Solyc01g110480	0.0684855	0.751147	0.566689	0.742093	9.39623e-06	0.00114204	-1.74548	-1.66307	-1.93253	5.07297e-40	2.33145e-36	8.87093e-49
Solyc01g110500	2.20018	-0.500081	1.92729	0.0915877	0.776808	0.156762	-0.987092	1.65517	2.82761	0.204093	0.0242561	6.50781e-05
Solyc01g110520	1.33387	0.60218	0.641559	3.60632e-30	5.9855e-07	1.15055e-07	0.21632	-0.371737	-0.538893	0.0315609	0.000170782	2.94994e-08
Solyc01g110540	1.16339	-0.175706	-0.0157238	4.69007e-07	0.511894	0.963941	0.061891	-0.180371	-0.31385	0.775719	0.391326	0.118844
Solyc01g110570	-0.275288	-2.73796	1.10602	0.660675	5.98594e-07	0.0464854	1.9262	3.03789	1.76328	1.31796e-05	2.45427e-12	8.44854e-05
Solyc01g110580	-1.40697	-2.5538	-1.82772	0.117959	0.00376746	0.0429071	1.4918	2.20856	1.10211	0.0345732	0.00150787	0.135228
Solyc01g110590	-5.00562	-6.92689	-6.1704	2.6783e-07	2.38795e-07	2.29697e-07	3.49106	6.27656	6.19391	0.000295318	1.51878e-11	2.97741e-11
Solyc01g110660	-0.663497	-1.20903	-1.89411	0.186931	0.0122613	9.23299e-05	-0.731288	-0.626648	-0.481988	0.0637587	0.120435	0.240843
Solyc01g110680	-0.47947	-1.50312	-2.66789	0.551983	0.0404244	0.000248714	-1.40968	-1.96382	-2.39257	0.0149599	0.000717828	3.49455e-05
Solyc01g110710	-3.00061	-3.7761	-4.50227	0.0115157	0.00142781	0.000203244	-2.93887	-1.91138	-2.25277	0.0025424	0.0525417	0.0214903
Solyc01g110720	-3.65837	-4.31546	-3.89062	1.91692e-07	1.30836e-09	4.71088e-08	-2.11378	-2.47493	-2.28743	0.000238184	1.9699e-05	7.48832e-05
Solyc01g110730	-2.81794	-2.94172	-4.23058	0.00140584	0.000859296	4.48754e-06	-2.25358	-1.9974	-1.65331	0.0015626	0.00555256	0.0223605
Solyc01g110770	-6.13205	-8.66916	-9.94413	2.89859e-05	1.61096e-05	9.43111e-07	-3.39075	-8.87199	-6.66003	0.00263693	5.26627e-08	1.63819e-06
Solyc01g110825	-2.93008	-3.90621	-6.16697	0.0199281	0.00859469	0.000831235	0.414465	2.06129	0.153854	0.605468	0.00469162	0.862497
Solyc01g110840	-0.515193	-3.00097	-3.24711	0.387651	3.1089e-08	3.81227e-09	-4.7362	-4.71074	-4.7122	9.1407e-30	1.52606e-29	9.73871e-30
Solyc01g110860	-0.831952	-2.55705	-2.41201	0.282603	0.00087376	0.00196376	-3.45551	-2.95337	-3.38251	1.73055e-10	4.05275e-08	3.37234e-10
Solyc01g110890	3.94967	1.61516	2.13093	0.00154482	0.260108	0.126614	-3.56036	-4.89521	-6.28917	7.25453e-14	4.40279e-22	4.65288e-28
Solyc01g110900	-7.55924	-12.856	-6.71702	5.45265e-16	9.59334e-14	1.51098e-13	-3.11968	-3.64636	-4.13491	7.855e-05	7.42019e-06	6.40093e-07
Solyc01g110903	-5.84621	-7.62264	-8.21293	8.35515e-23	4.73758e-31	2.4086e-30	-4.30673	-4.62244	-4.50762	2.14722e-16	3.63731e-18	4.26547e-18
Solyc01g110920	-0.776969	-1.874	-1.52746	0.00756405	1.27853e-11	5.47098e-08	-1.96732	-2.63409	-1.65085	7.16317e-19	1.08831e-32	1.62352e-13
Solyc01g110930	-1.16281	-1.8515	-1.20828	0.0360918	0.000645218	0.0316728	-1.45384	-3.44734	-1.89043	0.000584889	3.89738e-16	7.769e-06
Solyc01g110960	2.09209	1.29916	2.21468	2.2331e-37	6.14613e-15	9.62095e-42	0.421546	1.07137	0.571358	0.00187979	3.16137e-16	2.35453e-05
Solyc01g111000	-3.66304	-3.00846	-3.2626	5.24245e-19	5.16739e-14	1.47798e-15	-0.508881	-0.829474	0.0815036	0.160245	0.0211938	0.84257
Solyc01g111040	-0.353889	0.163703	0.719791	0.403115	0.717932	0.0727041	-0.945706	-1.29297	-0.241902	0.00182344	1.86032e-05	0.47907
Solyc01g111050	-0.951772	-1.26532	-0.791596	0.0174683	0.00141432	0.054893	-0.0435447	0.665571	0.785866	0.911784	0.047545	0.0174715
Solyc01g111070	0.751909	1.1955	-0.365822	0.391039	0.152732	0.710978	-3.73904	-1.87108	-1.84996	7.09022e-10	0.002096	0.00238581
Solyc01g111100	-1.92762	-2.52822	-3.21975	0.00061535	4.92254e-06	5.04089e-09	-1.21646	-2.56788	-4.78394	0.00753014	7.54325e-09	1.31929e-27
Solyc01g111110	-0.807741	-1.29693	-1.03551	0.0474556	0.000980557	0.0104545	0.54537	0.596749	0.474483	0.0963565	0.0721994	0.162035
Solyc01g111130	-0.99662	-1.30824	-0.722459	2.04782e-07	4.78595e-12	0.000237772	0.186205	-0.0754863	0.458775	0.26877	0.684758	0.00441757
Solyc01g111150	0.259244	0.0282013	0.178791	0.11747	0.887461	0.307467	1.42478	0.599934	0.489364	2.63255e-32	1.46369e-06	0.000104067
Solyc01g111160	0.73917	3.39543	2.20159	0.066424	2.46815e-20	4.94961e-09	-0.587587	1.14609	-0.184004	0.0656839	0.000225512	0.606514
Solyc01g111170	0.0152169	1.0891	1.35459	0.950675	4.26063e-10	5.93152e-15	0.287578	0.497833	0.287225	0.0533292	0.00064899	0.0587506
Solyc01g111220	2.12609	2.25752	1.47848	1.08323e-18	4.37499e-21	2.99553e-09	0.182396	0.244794	-0.45898	0.35209	0.211539	0.0156145
Solyc01g111230	2.20617	1.29055	2.16224	6.37932e-07	0.00497019	1.25042e-06	1.44202	1.81006	2.13023	2.67357e-05	1.29681e-07	4.0236e-10
Solyc01g111250	1.19091	3.49628	2.57765	0.00171625	1.7072e-23	6.44252e-13	1.18499	1.11578	0.831614	2.64436e-06	1.24058e-05	0.00140026
Solyc01g111270	-2.22844	-3.73544	-0.442767	0.0581995	0.0108545	0.718696	-0.0539057	0.170001	3.10074	0.957492	0.864835	5.35691e-05
Solyc01g111300	0.804216	0.202134	0.546783	3.6267e-09	0.178739	9.41173e-05	1.01896	0.177277	-0.0924726	4.37059e-21	0.138743	0.465164
Solyc01g111310	-1.94845	-3.35914	-2.58343	2.97381e-22	1.08227e-62	7.20298e-38	-0.160522	0.624413	0.498074	0.375424	0.000209777	0.00361213
Solyc01g111340	1.80882	-0.146212	0.26266	7.30378e-05	0.806816	0.648473	1.71737	2.05873	0.684855	5.20675e-07	1.47727e-09	0.0646025
Solyc01g111350	3.55051	4.432	4.73711	2.00695e-18	1.86154e-28	3.10011e-32	2.67391	1.80961	0.194903	3.88063e-21	3.53738e-10	0.564031
Solyc01g111380	-0.314289	-0.846544	-0.883019	0.257299	0.00091466	0.000587579	-1.00982	-1.12123	-1.01565	5.02707e-07	2.72458e-08	5.55774e-07
Solyc01g111400	-0.485031	-0.118492	0.22248	6.34955e-06	0.322685	0.052322	1.74236	0.755617	0.570702	2.23361e-97	5.66742e-19	3.05306e-11
Solyc01g111420	1.0062	-0.0700761	0.509423	4.26008e-07	0.778563	0.0154196	1.72582	0.69075	0.453623	1.74656e-28	2.03558e-05	0.00647866
Solyc01g111430	0.536272	0.312485	0.583972	0.376758	0.623262	0.341928	-3.73452	-4.26437	-3.61591	4.70758e-19	2.49209e-24	8.62367e-18
Solyc01g111500	1.32046	-0.155007	0.770629	0.00246645	0.770154	0.095521	1.19169	1.10175	1.64537	0.000563902	0.00171375	1.68963e-06
Solyc01g111550	2.02074	0.334122	1.1422	4.68858e-25	0.135467	1.94973e-08	0.021729	0.450333	-0.472047	0.906352	0.00421151	0.00289688
Solyc01g111560	-1.32731	-1.26887	-1.12196	6.14666e-11	4.03613e-10	4.70749e-08	-0.98262	-0.66663	-0.792784	2.23347e-09	7.5497e-05	2.11035e-06
Solyc01g111570	-0.156409	1.91599	1.13514	0.58265	3.74079e-16	2.97803e-06	0.593878	0.271296	-0.737118	0.0026421	0.201549	0.000205193
Solyc01g111580	-0.992084	-1.25456	-1.19309	1.91116e-09	1.58171e-14	4.11386e-13	-2.11954	-1.88621	-2.12401	6.45263e-60	9.70665e-48	2.67816e-60
Solyc01g111590	0.706843	0.781489	1.12517	0.00185725	0.000522767	3.90024e-07	0.944762	0.858688	0.315835	6.19335e-08	1.17925e-06	0.0947085
Solyc01g111610	-0.588463	-1.52388	-0.18914	0.110952	1.41623e-05	0.653044	-3.33788	-3.37398	-3.10048	2.33392e-36	3.34746e-37	6.20409e-32
Solyc01g111620	1.00871	0.544895	0.708638	3.05095e-14	7.01791e-05	1.86016e-07	0.450277	-0.254752	-0.267964	2.74571e-05	0.0238329	0.0172077
Solyc01g111630	2.32438	2.6196	2.60774	4.34075e-38	2.48682e-48	1.0082e-47	-2.02338	-1.30266	-1.20305	9.33285e-44	1.10694e-18	4.71724e-16
Solyc01g111650	-1.03916	-0.763278	-0.155439	2.51876e-08	5.48516e-05	0.481598	0.32221	0.214164	0.499201	0.0406751	0.195575	0.00135874
Solyc01g111660	-2.91901	-3.36286	-2.73117	1.43833e-22	9.22928e-30	8.24878e-20	-4.03583	-1.0645	-1.82051	2.53173e-63	2.1709e-05	1.11207e-13
Solyc01g111740	-1.39808	-0.560619	-0.656228	1.22098e-06	0.0663735	0.0317889	-0.646475	0.442886	-0.283354	0.00648645	0.072188	0.270211
Solyc01g111760	0.805712	1.08398	0.47139	3.75413e-07	3.61898e-12	0.00437553	0.352314	0.0681474	-0.307261	0.00717275	0.653877	0.0225452
Solyc01g111830	-1.06244	-1.63063	-1.65021	4.08105e-07	1.91238e-15	1.13521e-15	-0.804674	-0.416419	-1.28745	1.92973e-06	0.0190676	1.47133e-14
Solyc01g111840	-2.36958	-3.21796	-3.53776	3.33173e-15	3.5581e-27	2.77222e-32	-1.22553	-0.868791	-1.22621	6.75466e-07	0.000599122	8.45176e-07
Solyc01g111870	0.465784	1.30636	1.09527	0.203885	0.00010155	0.00144543	-0.287805	0.488016	0.30108	0.318144	0.0844529	0.3082
Solyc01g111880	-1.49688	-2.02448	-2.30478	3.22262e-13	1.7703e-23	5.91993e-30	-0.203071	-0.57126	-0.262064	0.265574	0.000973909	0.153984
Solyc01g111900	1.60865	3.59196	5.06333	0.169767	0.000636187	8.32302e-07	-0.873526	0.542842	2.46733	0.16274	0.397702	1.3293e-05
Solyc01g111960	-4.33683	-7.18389	-12.0101	1.04816e-06	7.83746e-14	5.47265e-12	-7.3928	-3.72497	-4.40381	7.32795e-09	1.22533e-06	1.94918e-08
Solyc01g111970	4.25514	1.80256	-1.07371	2.92925e-17	0.000676868	0.0765115	-0.61583	-0.223211	0.120171	0.140472	0.629315	0.802177
Solyc01g111980	0.158633	0.255532	0.811191	0.539619	0.30153	0.000346328	-2.92346	-3.71193	-2.99095	1.39624e-64	1.37524e-103	1.54473e-67
Solyc01g111990	0.566772	1.33502	1.15508	0.000750108	7.70815e-17	1.01227e-12	-0.257681	0.0314363	0.237165	0.0619351	0.846698	0.0927314
Solyc01g112000	-0.694705	-0.634405	0.0976988	0.0171937	0.0305858	0.785209	-2.91746	-2.55368	-2.5437	1.04461e-40	2.48992e-31	4.47192e-31
Solyc01g112040	-2.59583	-0.267665	-0.271899	2.99922e-08	0.605451	0.610281	0.891155	0.656789	0.832806	0.0164872	0.0894762	0.0279842
Solyc01g112050	-0.608398	0.451147	-0.0766985	0.041325	0.139904	0.834324	-1.35607	-1.43883	-1.19862	1.49144e-09	1.69123e-10	1.3226e-07
Solyc01g112060	1.57641	1.90925	1.25526	4.00294e-18	2.77594e-26	9.04058e-12	-1.14628	-0.924452	-0.967594	4.91575e-15	4.3595e-10	6.23298e-11
Solyc01g112070	3.52573	4.42369	3.98441	3.19195e-07	5.85783e-11	6.32449e-09	-0.440101	0.688088	0.203624	0.262694	0.0749473	0.633143
Solyc01g112080	0.157347	-0.1271	0.0558164	0.45446	0.552461	0.814613	-2.25333	-0.915738	-1.52633	8.14553e-57	2.61106e-10	1.02365e-26
Solyc01g112100	0.570468	1.42804	1.26097	0.00164103	1.08671e-16	4.12738e-13	0.298262	0.541788	1.15116	0.0457087	0.000203205	3.02013e-16
Solyc01g112140	0.320045	1.32994	0.680633	0.39535	6.86708e-05	0.055938	-1.06945	-0.158497	-0.923392	6.31167e-05	0.611729	0.000712582
Solyc01g112160	0.950849	1.23946	1.08528	5.36706e-08	5.79572e-13	4.87965e-10	0.592816	0.258293	-0.413992	1.7665e-05	0.0797459	0.00393466
Solyc01g112190	2.01107	2.88395	3.28778	4.30206e-10	4.88403e-20	1.14924e-25	0.168382	0.852232	0.359019	0.524975	0.000405799	0.16353
Solyc01g112200	0.579098	0.711372	0.598609	0.0438402	0.0117587	0.0398344	1.2033	0.76475	0.723422	1.17727e-08	0.000456351	0.00095489
Solyc01g112230	3.18356	4.08641	5.81233	0.0334887	0.00491123	4.16264e-05	-2.25574	0.604834	2.79863	0.00283947	0.432932	3.86881e-05
Solyc01g112260	0.397912	-0.37152	-0.513941	0.191757	0.225551	0.0888178	-2.52839	-1.95915	-3.03207	4.76484e-31	5.27258e-19	4.50699e-44
Solyc01g112280	0.132195	1.60061	1.59225	0.448041	7.38323e-28	2.15528e-27	-0.174037	0.717069	0.819494	0.18202	3.43704e-09	1.16688e-11
Solyc01g113620	-0.52725	0.600695	0.00542648	0.00649538	0.00149786	0.986461	0.343062	0.855985	1.04883	0.0305467	1.51666e-08	2.26037e-12
Solyc01g150101	-0.266654	-4.47331	-3.14895	0.719976	1.35915e-12	4.80672e-07	-0.509744	-1.94338	0.109079	0.340237	0.000107263	0.85861
Solyc01g150120	1.44813	-2.03659	-2.2531	0.0412029	0.0064675	0.00334569	-2.4127	-2.98515	-2.62339	7.5554e-06	4.22635e-08	1.22072e-06
Solyc01g150126	-2.40354	-4.71688	-3.22664	0.0174065	2.031e-06	0.00133138	-1.65925	-3.67171	-1.52665	0.0426772	7.29481e-06	0.0683804
Solyc01g150131	1.27802	0.184371	-0.595313	8.29626e-05	0.63712	0.108404	-0.684391	-0.48497	-0.0666852	0.00798771	0.0678278	0.826343
Solyc01g150132	-10.4447	-1.5566	-0.583906	1.35876e-11	5.07378e-06	0.106041	9.405	9.01501	9.69696	3.80633e-14	5.8838e-13	7.93403e-15
Solyc01g150146	0.23272	-0.428368	-0.394315	0.231446	0.0205758	0.0368633	-1.17689	-1.09652	-1.48758	1.56164e-17	2.73304e-15	3.43079e-27
Solyc01g150149	-0.412061	-1.26301	-0.827505	0.333801	0.00166084	0.0459697	0.690934	0.519327	0.475707	0.0402438	0.138625	0.176971
Solyc01g150152	-3.08245	-3.58333	-3.3484	2.18585e-21	1.14799e-28	5.48068e-25	-1.53499	-1.06673	-0.523006	9.02968e-09	9.683e-05	0.0690069
Solyc01g150156	-0.705331	0.539307	0.00227887	0.0218745	0.0854444	0.999586	-1.10816	-0.976246	-0.540764	2.5261e-06	4.39619e-05	0.0295822
Solyc01g150159	0.386288	0.856579	0.496819	0.384984	0.0373958	0.261699	-1.43653	-1.83176	-1.94247	2.36222e-06	1.7784e-09	1.62665e-10
Solyc01g150160	0.0432515	-0.654633	-0.52879	0.910004	0.0351512	0.0999639	-1.02459	-1.17646	-0.601156	2.11807e-05	1.12394e-06	0.0149909
Solyc01g150165	2.91791	3.31816	2.74303	0.000410219	4.88376e-05	0.0010463	1.19908	0.479142	0.523925	0.0671726	0.507535	0.464343
Solyc01g150166	-1.77694	-1.53264	-1.54641	8.77428e-12	4.41259e-09	4.00627e-09	-1.84779	-1.31832	-1.13872	1.30477e-18	5.04205e-10	9.21557e-08
Solyc01g150167	-1.31706	-0.740788	-1.14989	0.0361557	0.260154	0.0748348	-2.53144	-1.99006	-1.29019	1.07883e-07	3.54898e-05	0.0086745
Solyc01g150172	-0.350116	-0.365318	-0.983306	0.426793	0.405858	0.0188143	-1.79738	-1.79892	-1.44274	8.12939e-10	8.85383e-10	9.25346e-07
Solyc01g150175	0.628518	-0.199197	-1.06241	0.53968	0.862681	0.323416	-3.83962	-3.52263	-2.81346	2.32952e-08	2.12028e-07	2.45832e-05
Solyc01g150176	1.18509	-1.80303	-1.39173	0.0976327	0.00922702	0.0520428	-1.68978	-0.663155	0.168656	0.00202291	0.265253	0.797636
Solyc01g150177	0.0894777	-1.07014	-1.02831	0.766981	2.82386e-05	7.55822e-05	-0.221877	-0.158586	-0.0850178	0.31234	0.491428	0.720508
Solyc02g004000	-3.63954	-6.44459	-3.08309	0.0107654	2.88648e-06	0.0351141	-0.507745	-0.345159	-1.90832	0.688232	0.798661	0.1113
Solyc02g005100	1.40691	0.307784	-0.0372815	8.95412e-12	0.185295	0.898399	-0.435776	-1.19368	-1.60012	0.0102728	6.8419e-13	4.89639e-22
Solyc02g005110	-2.84477	-1.15889	-1.63807	2.75077e-22	0.000126472	4.32436e-08	2.12447	2.47581	2.40278	4.97287e-18	4.73754e-24	1.08893e-22
Solyc02g005180	0.993154	0.777471	0.273492	2.06834e-06	0.000248062	0.247999	-0.878914	-1.00428	-0.87233	9.2178e-08	1.11022e-09	1.38883e-07
Solyc02g005210	-0.648313	0.171066	0.129116	0.000736887	0.424419	0.566604	-1.34632	-1.0862	-0.886929	1.21132e-19	4.07157e-13	4.13256e-09
Solyc02g005280	0.674482	-0.435563	0.434917	0.0359819	0.207448	0.205848	1.38349	0.501316	0.512722	8.35063e-09	0.0544761	0.0484427
Solyc02g005310	-0.30121	-1.04409	-0.446132	0.374825	0.000791516	0.183197	-1.15124	-1.14263	-0.697076	2.22199e-06	2.91176e-06	0.00491533
Solyc02g005350	-1.04641	0.283406	0.292639	0.00954582	0.529694	0.525573	1.01832	0.921192	0.816525	0.00134314	0.00443842	0.0125316
Solyc02g005490	2.67568	2.02805	3.44916	0.000498016	0.00987651	5.51644e-06	-0.1929	2.6841	2.17514	0.782089	4.06924e-06	0.00023249
Solyc02g005601	1.48538	2.95942	5.65436	0.161242	0.0021743	7.34395e-10	3.0834	4.84282	4.77295	1.33623e-09	6.4845e-22	2.85029e-21
Solyc02g005603	-0.218753	-0.335909	-0.33919	0.175864	0.0307457	0.0313421	-1.08987	-1.25966	-1.07362	6.60048e-21	2.03008e-27	3.3096e-20
Solyc02g005606	-0.00566117	-0.354832	1.22823	0.998426	0.576664	0.032752	-0.405886	0.940848	2.55587	0.40436	0.0430114	5.13987e-09
Solyc02g005607	-1.74407	-0.0387827	0.664365	0.00983017	0.965328	0.352152	-2.78007	0.187154	-0.334563	1.69086e-08	0.747691	0.550208
Solyc02g011680	-0.152107	0.428996	0.86754	0.661431	0.167116	0.00315081	2.23828	1.90621	1.52017	5.33319e-24	1.58557e-17	1.93194e-11
Solyc02g014030	1.05145	3.05289	2.59844	0.0355217	5.70445e-11	3.8993e-08	-1.0405	-0.647069	-0.51529	0.00699648	0.11031	0.213632
Solyc02g014070	-1.7695	-0.107527	-0.0753475	0.00106674	0.869106	0.914942	-0.80777	1.44019	1.18324	0.0694154	0.000537477	0.0050796
Solyc02g014110	-0.138804	-1.5323	-1.02245	0.6549	7.63484e-09	0.000154765	-0.244324	-0.898664	-0.228159	0.286724	3.65581e-05	0.333334
Solyc02g014150	1.11545	1.54006	1.07472	3.86485e-12	2.16678e-22	2.80596e-11	-1.27248	-0.8432	-1.00047	3.45789e-23	9.49914e-11	1.11475e-14
Solyc02g014220	-4.26663	1.3036	5.23775	0.0841324	0.525396	0.00358402	-2.8108	6.87914	6.17587	0.0458395	5.0754e-08	1.17542e-06
Solyc02g014250	0.947284	0.711461	0.353049	0.0619476	0.174952	0.543481	-1.52077	-1.82474	-1.24816	2.37896e-05	4.54169e-07	0.000581106
Solyc02g014300	-0.514325	2.87347	5.30057	0.834334	0.104546	0.00149943	-3.57538	8.15367	6.9919	0.00335749	2.50265e-19	1.89221e-14
Solyc02g014310	0.273506	-0.0668094	0.496778	0.18457	0.776139	0.0120718	1.63901	0.856073	0.640215	1.44887e-28	1.63982e-08	3.24492e-05
Solyc02g014360	0.221152	-0.334961	0.0873498	0.233059	0.062838	0.675064	1.03892	0.732783	0.394755	6.08696e-15	7.07078e-08	0.00519267
Solyc02g014430	1.59364	2.28176	2.30103	3.80613e-07	1.00629e-13	8.29264e-14	-1.1947	-0.188885	-0.119251	3.70557e-06	0.514061	0.68803
Solyc02g014450	-1.24622	-0.410501	-0.555397	3.73635e-14	0.0183047	0.00126822	-0.41008	0.377745	0.193806	0.00341569	0.00743156	0.192672
Solyc02g014460	2.45099	1.47992	2.08437	3.14473e-100	4.14075e-36	1.21651e-71	0.00886607	-0.492533	-0.988311	0.933006	2.00845e-08	1.87979e-30
Solyc02g014470	0.511934	-1.87279	-1.44136	0.278502	1.56849e-05	0.00114567	-1.36092	0.574588	0.266691	8.88658e-05	0.117566	0.4969
Solyc02g014730	0.272867	-0.0846861	3.43099	0.813987	0.946618	0.000221169	-0.504415	1.6493	4.27381	0.533775	0.0291819	2.27305e-09
Solyc02g014830	-0.104622	0.0765497	-0.0743798	0.833872	0.87993	0.888462	-1.97397	-0.477333	-0.496224	2.3451e-10	0.153128	0.136927
Solyc02g014840	0.0374605	0.0247099	0.333309	0.944449	0.964931	0.470209	-4.2954	-4.19876	-3.69196	5.8864e-46	4.00886e-44	1.17664e-34
Solyc02g014860	1.70349	3.24414	4.29365	0.0142436	9.91768e-07	6.12725e-11	4.11255	3.98559	5.09812	4.35066e-14	3.57057e-13	5.91946e-21
Solyc02g020890	0.589049	-0.0756286	-0.0922606	0.000484485	0.710468	0.654173	-3.03804	-3.24494	-2.88085	1.79362e-130	9.8108e-149	7.49892e-119
Solyc02g020940	2.6008	2.46179	2.14683	1.00185e-34	2.58233e-31	7.20995e-24	-1.95069	-0.977666	-1.33893	7.3672e-30	2.89699e-08	1.52372e-14
Solyc02g020980	0.400908	1.02509	0.650145	0.0097298	2.54603e-12	1.67986e-05	-0.0671246	0.536667	0.492296	0.621063	9.52627e-06	5.42615e-05
Solyc02g021000	0.324359	-0.0259513	0.109655	0.197621	0.933316	0.701188	-2.31264	-1.75151	-1.55048	1.85348e-37	4.51562e-22	1.49826e-17
Solyc02g021060	1.36567	0.993343	1.68291	1.27988e-06	0.00056009	1.78231e-09	0.0533168	-0.114435	0.257053	0.836374	0.658762	0.288709
Solyc02g021220	0.61112	3.80947	4.23443	0.267213	1.16865e-16	2.94609e-20	2.43425	3.98221	2.36105	4.72984e-14	6.09345e-36	3.62319e-13
Solyc02g021260	-1.3915	1.18632	1.36156	8.62772e-05	0.000758746	0.000109336	0.846561	2.54246	1.93894	0.0045248	2.38819e-19	1.28006e-11
Solyc02g021350	6.18353	5.66687	6.14238	2.971e-05	0.000139491	3.79379e-05	4.60521	6.48783	6.39057	1.91989e-06	1.12671e-11	2.44465e-11
Solyc02g021410	-1.37965	-2.16041	-1.83616	5.05152e-06	1.05032e-12	1.78981e-09	0.552935	-0.425112	-0.50139	0.039711	0.141076	0.0774606
Solyc02g021590	-0.655477	-0.158826	-0.27835	1.34721e-07	0.248135	0.036193	-1.39518	-0.916151	-0.786204	1.11646e-46	7.19726e-21	1.12484e-15
Solyc02g021620	-1.2443	-0.731456	-1.10332	2.12483e-07	0.00305187	5.42757e-06	-0.0642153	0.248745	0.172902	0.777158	0.245274	0.434932
Solyc02g021680	-0.148361	-0.099661	-0.30951	0.765196	0.845385	0.514107	0.695316	1.22612	1.82535	0.0434661	0.000259278	2.65369e-08
Solyc02g022850	1.38148	1.53286	1.3083	1.41272e-09	1.25516e-11	1.3485e-08	-2.48138	-1.83198	-1.44396	4.35598e-46	2.03242e-26	4.86029e-17
Solyc02g022880	-1.25734	-1.58733	-1.55089	9.06065e-12	4.58418e-18	4.29774e-17	-0.52038	-0.400541	0.00384093	0.00110881	0.0141813	0.984696
Solyc02g022890	0.547622	-0.905233	-0.993667	0.0155677	4.67821e-05	9.00898e-06	-1.04423	-0.938557	-0.333503	5.75521e-09	1.8858e-07	0.0784234
Solyc02g022900	-0.122141	-1.36973	-0.99759	0.81507	0.00132956	0.0238725	-0.342963	-0.250637	0.553749	0.356279	0.523458	0.129263
Solyc02g022920	0.000562374	0.81383	0.843178	1	0.000702014	0.000492924	0.882245	1.29635	1.2237	3.04291e-06	3.78375e-12	6.18598e-11
Solyc02g023950	0.43928	0.831278	0.0564887	0.0419673	5.34485e-05	0.832809	0.379847	1.16732	0.796575	0.0232384	2.38378e-13	9.19751e-07
Solyc02g023990	1.92402	1.44863	0.807673	7.98835e-35	5.22572e-20	1.07811e-06	0.0517411	-0.385152	-0.791207	0.715116	0.00260805	1.71772e-10
Solyc02g024050	-0.319337	-0.671922	-1.06215	0.158087	0.00158295	3.43489e-07	0.753051	0.732532	0.545668	6.86412e-06	1.49814e-05	0.00156354
Solyc02g024070	-1.13057	-2.05296	-1.12327	8.16608e-15	1.52678e-46	1.46714e-14	-0.97511	-0.0679074	0.185271	9.90944e-17	0.629685	0.153987
Solyc02g030080	-1.24266	-1.488	-1.1111	8.41963e-13	5.35102e-18	2.20931e-10	-0.0786342	-0.316741	0.0181866	0.625323	0.0351151	0.919419
Solyc02g030130	0.0326675	1.67127	1.62077	0.954272	4.09984e-05	8.19696e-05	-0.961344	0.572794	-0.254346	0.0036024	0.0979068	0.493408
Solyc02g030200	-0.10238	0.0804273	0.0233848	0.813221	0.855051	0.963941	-1.28468	-0.788985	-0.782756	1.63536e-06	0.00396195	0.0042019
Solyc02g030220	-2.9559	-0.421924	1.7453	0.235386	0.867206	0.384338	3.53009	8.99853	8.83897	0.0405147	6.7162e-09	1.31851e-08
Solyc02g030450	-0.709388	-0.566545	-0.481417	0.0162591	0.0592142	0.119745	-1.34685	-1.9096	-1.39475	1.45902e-09	7.28114e-18	4.60785e-10
Solyc02g030460	-8.84731	-5.30395	2.83108	1.23853e-06	2.10571e-05	0.00588075	-3.61238	0.737143	0.0210735	0.000112126	0.418061	0.983855
Solyc02g030480	2.29671	0.438565	0.0449752	7.92882e-07	0.410831	0.947077	-0.130125	0.690676	-0.14364	0.761612	0.0801598	0.747615
Solyc02g030523	-2.81018	-2.25866	-3.13639	0.0052763	0.0259155	0.00218463	1.3678	1.56791	0.609844	0.111536	0.0694591	0.518628
Solyc02g031710	2.90471	2.69993	1.64825	2.16084e-54	4.48563e-47	1.23843e-17	0.696237	0.314295	0.0155302	2.25915e-06	0.0446201	0.933734
Solyc02g031740	-0.571914	-2.3069	-1.13794	0.05652	7.3784e-17	7.70818e-05	-1.34934	-2.41215	-1.55834	2.80251e-09	9.58765e-27	7.24782e-12
Solyc02g031750	-0.395228	-3.19322	-3.15349	0.326545	7.76434e-19	3.82249e-18	-0.719604	-2.77723	-2.48218	0.0160294	1.96581e-21	1.22561e-17
Solyc02g031770	1.6351	0.361682	0.430129	7.59556e-15	0.121495	0.0651816	0.32529	-0.0568631	-0.462676	0.068493	0.784211	0.00939931
Solyc02g031780	-1.454	-0.0200558	1.94997	0.361369	0.996017	0.175344	-1.87529	-3.93773	-1.69423	0.0688542	0.000165399	0.108026
Solyc02g031790	-3.18095	-1.45366	-3.2753	0.000477248	0.130018	0.000358127	0.370203	-0.199337	0.350676	0.650048	0.821149	0.681101
Solyc02g031980	-1.39755	-0.904787	-1.06253	1.87703e-16	1.10722e-07	6.02123e-10	-0.370301	-0.252197	0.438481	0.0105046	0.0922372	0.00194259
Solyc02g031990	3.90497	1.17433	1.04279	0.00271332	0.419352	0.488677	0.820384	-2.31686	-0.492575	0.454077	0.0267728	0.675335
Solyc02g032030	0.306676	-0.662969	0.702976	0.785061	0.541365	0.506303	-1.08282	1.46401	2.72104	0.142012	0.0359727	4.6392e-05
Solyc02g032100	1.00737	-0.486739	-0.385535	0.108833	0.468847	0.584653	2.89612	2.43363	1.61486	5.50693e-10	2.78513e-07	0.000877035
Solyc02g032200	-0.953372	-0.905727	-1.15611	2.50563e-06	7.92862e-06	9.428e-09	-0.53967	-0.300394	0.320304	0.00114703	0.0857067	0.0660013
Solyc02g032480	-1.21829	0.639849	0.094189	0.00842132	0.182968	0.872679	-0.238914	0.0306959	0.22916	0.544595	0.944126	0.574929
Solyc02g032650	-0.617052	-0.937328	-1.2328	0.00769859	3.28914e-05	4.21706e-08	-2.47669	-2.75005	-1.79147	1.01876e-42	5.52268e-52	8.66448e-24
Solyc02g032660	1.91223	4.40445	5.13807	8.25384e-17	4.78157e-88	1.08854e-119	3.76135	3.22463	3.33644	4.80501e-107	1.19484e-78	2.7053e-84
Solyc02g032800	-0.813308	-0.477634	0.221206	0.0425425	0.255849	0.633051	2.10273	2.47893	2.03408	4.86622e-12	3.4231e-16	3.30407e-11
Solyc02g032840	0.142916	-1.3598	-1.94722	0.678461	2.70443e-06	2.18047e-11	-1.72121	-0.139901	0.219813	5.17283e-14	0.600596	0.393469
Solyc02g032860	-0.765683	-0.604886	-0.952107	0.17737	0.296823	0.0914223	2.30153	0.27047	0.41642	3.00432e-08	0.580464	0.378627
Solyc02g032920	0.698403	0.434048	0.565728	0.00107501	0.0498807	0.00984953	1.09917	0.424868	0.325338	2.76553e-11	0.0153495	0.0690063
Solyc02g032950	4.00201	3.94857	3.26343	4.1511e-24	1.38125e-23	2.86378e-16	0.782969	-0.441321	-0.347384	0.0188595	0.213097	0.338955
Solyc02g032960	0.173867	1.04025	0.737959	0.648059	0.00138925	0.0291337	0.0565026	0.00275571	-0.243313	0.852458	0.992751	0.401965
Solyc02g033030	-2.34401	-1.25859	-0.698299	2.04287e-06	0.012801	0.195611	1.52253	1.52903	2.15637	0.000262928	0.000280886	1.56753e-07
Solyc02g033060	-0.659152	-1.78958	-0.97171	0.0419446	5.39255e-09	0.00231074	-3.07304	-2.32897	-1.45628	2.34427e-32	2.81157e-20	6.7013e-09
Solyc02g036260	0.416987	-1.09308	-0.991603	0.292431	0.00318009	0.00871534	-2.11159	-1.36501	-0.861961	8.05357e-13	3.36739e-06	0.00385331
Solyc02g036350	-2.33318	-2.19664	-2.23201	3.77331e-09	2.954e-08	2.07515e-08	1.43038	-0.307185	0.112025	9.19146e-06	0.399562	0.774128
Solyc02g036370	1.46111	-1.80667	0.390804	0.000167081	2.4389e-06	0.376662	1.11641	0.759862	1.22474	0.000352786	0.0191804	0.000100439
Solyc02g036430	0.0443354	-0.9375	-0.843795	0.943267	0.056033	0.0932466	-1.67666	-1.07563	-0.693101	1.21533e-05	0.00559079	0.0805251
Solyc02g036480	6.44469	4.14793	3.49247	1.42442e-12	7.96062e-06	0.000223961	1.15676	-1.44559	-0.958281	0.136099	0.0634898	0.235755
Solyc02g037490	-2.45702	-2.96366	-3.53502	0.000493393	3.17597e-05	1.90578e-06	0.265538	0.514246	-0.733709	0.683093	0.423874	0.254894
Solyc02g037500	-1.0329	0.479522	0.922527	0.0893983	0.457304	0.134505	1.96318	0.73001	2.01147	1.57247e-05	0.138937	1.16454e-05
Solyc02g037530	-0.893724	-0.78039	-1.03048	3.8005e-13	2.57303e-10	4.57017e-17	-0.00757678	-0.452872	-0.652063	0.951302	9.74115e-06	1.0077e-10
Solyc02g037590	-0.506945	-0.414263	-0.298257	0.0120334	0.0429941	0.164698	0.484259	0.390724	1.1545	0.00342417	0.0216162	1.89796e-13
Solyc02g038690	1.10125	-0.425149	1.11684	0.00587679	0.329558	0.00565854	-0.788283	0.855981	-0.190272	0.0139825	0.00794589	0.600788
Solyc02g038750	0.529594	-0.0888124	0.0590144	5.60322e-05	0.560772	0.717509	1.2431	0.336909	0.106529	1.68259e-34	0.00176201	0.367012
Solyc02g038800	-0.622955	-0.520906	-0.767889	0.00340122	0.0155021	0.000288309	-1.61019	-1.43951	-1.83796	2.2417e-23	7.28241e-19	5.02305e-30
Solyc02g038803	0.364612	0.895473	0.883856	0.232145	0.00154279	0.00198079	1.26972	1.00182	0.865439	8.97073e-09	8.41748e-06	0.000138673
Solyc02g038805	-0.00722367	0.0676129	0.507699	0.99617	0.921326	0.395956	1.99861	1.07815	1.05151	3.68566e-06	0.0183614	0.0215273
Solyc02g038806	-0.530567	-1.03121	-1.60779	6.46027e-05	1.13288e-15	4.62133e-36	-0.405547	-0.314165	-0.510949	0.000141851	0.00404604	1.584e-06
Solyc02g038811	0.202549	0.384894	0.363887	0.714354	0.458786	0.497033	1.46994	1.71942	2.06272	5.7068e-05	2.40818e-06	1.05617e-08
Solyc02g038818	9.73413	0	2.81771	1.63086e-08	1	0.182297	-5.70392	-5.694	-8.08083	8.46686e-12	3.88814e-12	1.11835e-10
Solyc02g043810	1.51723	2.20425	2.18117	6.30753e-08	4.9381e-16	1.64258e-15	-0.218726	0.978847	1.57306	0.31497	4.45561e-07	6.67676e-17
Solyc02g043817	1.13646	1.25247	0.901015	0.25619	0.205951	0.389128	-2.37159	-1.67927	-1.06778	0.00129412	0.0264295	0.171634
Solyc02g049080	2.72911	-0.418226	0.870445	0.00126745	0.711555	0.38593	1.85599	0.453892	0.159465	0.000852871	0.477307	0.816076
Solyc02g050200	0.380873	1.08645	1.00081	0.412236	0.00983913	0.0198152	-0.559261	0.266109	0.179347	0.0969315	0.464778	0.631708
Solyc02g050210	1.26568	0.440138	1.05953	2.04198e-05	0.175159	0.000481477	-0.157734	0.219875	0.204532	0.544757	0.401345	0.438014
Solyc02g050330	-0.160578	-1.00738	-0.698866	0.517574	2.95197e-06	0.0016551	1.07419	1.08936	1.4594	1.71796e-09	1.16411e-09	1.1588e-16
Solyc02g055440	1.03465	0.854529	1.08736	0.00225726	0.0128001	0.00140924	-1.94626	-0.589607	-0.371638	1.23999e-13	0.035589	0.202872
Solyc02g061760	1.7804	2.07323	1.36251	3.53877e-13	1.26597e-17	4.59964e-08	-0.738506	-0.763015	-1.28455	0.000205181	0.000143245	5.96456e-11
Solyc02g061780	9.76654	7.72751	6.79695	3.06878e-06	0.000270212	0.00170127	0.327613	0.946202	2.52894	0.82077	0.498405	0.0469083
Solyc02g061790	-1.7047	-0.395237	-0.12666	9.96201e-10	0.197763	0.717335	-0.396326	-0.179191	-0.595482	0.0944936	0.488166	0.0112621
Solyc02g061840	-1.02422	-0.727091	-0.329237	1.2141e-11	2.08252e-06	0.0445539	0.17761	-0.0852949	-0.162252	0.1777	0.552412	0.233978
Solyc02g061850	1.31494	0.113033	-0.0315865	1.49205e-06	0.740242	0.936465	0.545458	-0.143409	-0.695375	0.0111825	0.5579	0.00139153
Solyc02g061990	-3.87105	-0.357929	4.9494	0.00056251	0.761582	1.2804e-07	0.273358	1.87504	3.55702	0.773753	0.0243597	7.45271e-06
Solyc02g062010	-0.454143	-1.61647	-1.19685	0.369849	0.000573142	0.01278	-1.75141	-2.22803	-2.02924	7.73597e-07	4.09607e-10	1.07389e-08
Solyc02g062030	-3.98577	-2.74045	-3.2501	0.000659366	0.01748	0.00559842	3.17756	2.30289	1.25221	0.000427017	0.0137833	0.204619
Solyc02g062100	-0.836203	-0.191119	-0.25767	5.44213e-07	0.303249	0.161522	-1.81355	-1.64769	-1.54755	2.88293e-45	1.19451e-37	2.10214e-33
Solyc02g062120	-1.03152	-1.07841	-0.704863	2.04672e-05	7.99596e-06	0.00485896	0.159062	-0.0566708	0.694598	0.467502	0.815121	0.000524693
Solyc02g062130	0.278863	1.0348	1.04786	0.0964778	8.50331e-12	6.54026e-12	-2.52778	-1.71492	-1.64006	7.51262e-106	2.17979e-52	1.42509e-48
Solyc02g062160	2.74792	2.68408	3.14018	7.03672e-06	1.16064e-05	2.56164e-07	-1.25141	-1.57738	-1.24486	0.00620482	0.000600206	0.00695547
Solyc02g062170	-0.667966	0.230152	1.67067	0.123503	0.62775	3.47957e-05	-1.59103	1.28911	0.309647	5.82649e-07	6.03664e-05	0.388089
Solyc02g062300	-0.221983	-2.40305	-1.70873	0.800076	0.000824106	0.0214682	0.487028	-3.17342	-0.607066	0.430893	2.00684e-08	0.335057
Solyc02g062330	2.1278	1.10323	1.71978	0.00178821	0.132472	0.0149284	1.82523	1.21716	0.7589	0.000618814	0.0299473	0.19708
Solyc02g062340	2.45946	2.37447	2.3624	2.82231e-24	8.70881e-23	2.06888e-22	-3.01008	-1.87862	-1.90674	4.64042e-54	1.24514e-21	3.25897e-22
Solyc02g062370	-0.379815	0.06534	-0.232103	0.307834	0.879006	0.560764	-1.32922	-1.29538	-1.08492	6.30473e-07	1.53382e-06	6.79032e-05
Solyc02g062390	4.0964	4.65732	4.59342	2.50569e-05	1.26431e-06	2.15555e-06	3.87427	1.04925	3.56955	1.46103e-10	0.113047	5.19985e-09
Solyc02g062400	-1.08778	-0.906266	-1.03016	0.000319077	0.00295312	0.000772097	1.06255	0.334278	0.236128	4.64981e-05	0.250724	0.430915
Solyc02g062430	0.226387	1.03022	0.804644	0.0203679	1.11913e-31	3.6076e-19	0.172066	0.285876	0.442892	0.018471	5.89584e-05	1.44108e-10
Solyc02g062460	1.45994	2.54459	3.58478	1.3365e-12	6.28968e-37	1.04501e-72	1.88122	1.19685	0.793922	4.26652e-34	2.4646e-14	6.97449e-07
Solyc02g062510	7.75161	4.80993	3.39842	5.21732e-06	0.00722405	0.0825503	-2.2542	3.02873	3.56507	0.000177277	1.51609e-07	4.97856e-10
Solyc02g062550	0.708602	0.600447	-0.0878162	0.0624507	0.120416	0.852256	-3.14708	-4.26209	-4.31336	9.96976e-30	2.29247e-53	1.10135e-54
Solyc02g062580	1.94404	1.77051	2.20576	1.32051e-14	3.38418e-12	1.6423e-18	-0.115328	-0.942128	-0.475512	0.511935	5.53884e-09	0.00361765
Solyc02g062600	1.23177	0.758241	0.500588	2.64025e-26	1.37603e-10	4.01729e-05	0.695647	0.518315	-0.0146062	1.63811e-13	6.65643e-08	0.90371
Solyc02g062610	2.98613	2.27379	1.78525	1.96129e-59	1.16854e-34	2.17876e-21	-1.09313	-1.69549	-1.95007	2.97443e-14	2.54606e-32	1.98592e-42
Solyc02g062650	0.295141	-4.60698	-2.6903	0.777734	2.32413e-07	0.00233106	-1.86788	-0.335629	-0.650038	0.0102181	0.682288	0.405803
Solyc02g062690	0.741842	-1.25964	-2.17779	0.169113	0.0144714	1.34917e-05	0.357983	-0.629913	-0.509206	0.414537	0.144973	0.248609
Solyc02g062700	1.79528	0.626852	0.939296	4.54949e-14	0.0132217	0.000151317	1.54401	1.06261	0.42448	6.209e-16	4.90787e-08	0.0398665
Solyc02g062710	4.72106	5.64658	5.31569	3.26644e-22	1.60428e-31	7.2525e-28	-1.4781	-0.0359104	-0.270165	0.000196825	0.941653	0.554368
Solyc02g062760	-0.247195	-1.85301	-0.874701	0.576635	1.63178e-06	0.0306271	-0.862663	-1.0848	-0.670024	0.00565322	0.000512799	0.0366294
Solyc02g062790	1.8574	0.695578	1.16204	0.0032082	0.316571	0.0823823	0.71769	-1.14807	-1.14818	0.152097	0.0238329	0.0234104
Solyc02g062800	0.466001	0.915928	0.916512	0.320899	0.0377381	0.0401954	-0.205971	-1.10667	0.124931	0.586569	0.00138339	0.758261
Solyc02g062890	0.525749	0.833213	2.99185	0.362994	0.132	3.52684e-09	6.07849	4.12566	6.95585	2.13136e-49	3.78259e-23	2.22176e-64
Solyc02g062910	0.697132	-0.281485	0.050802	0.000352499	0.180937	0.839603	1.24449	0.467145	0.0678113	1.59576e-16	0.00333876	0.713593
Solyc02g062950	-1.07252	-1.32449	-1.22111	7.07729e-09	4.93733e-13	3.98218e-11	-1.48487	-0.980758	-0.594457	9.54379e-24	5.9491e-11	0.000106902
Solyc02g062960	-4.646	-3.85061	-2.45521	1.32761e-08	1.50087e-06	0.00242267	-3.56342	-3.59864	-1.16007	6.49686e-07	4.70444e-07	0.0907595
Solyc02g062990	-2.46609	-2.59447	-4.46546	4.62334e-08	8.40853e-09	4.1495e-21	-1.18175	-0.307167	-3.32823	0.00204272	0.468353	1.63911e-16
Solyc02g063000	0.618099	1.25517	0.444332	0.0201602	6.86388e-07	0.110159	-4.40157	-3.87652	-7.8404	5.9536e-104	2.01781e-84	1.22763e-178
Solyc02g063010	-1.32249	-1.00141	-1.02127	1.12333e-13	2.61756e-08	1.62625e-08	-1.21141	-1.31067	-1.40179	2.90591e-17	6.83069e-20	1.44485e-22
Solyc02g063020	0.0412335	2.77347	2.45234	0.963362	1.10858e-05	0.00013062	-0.186738	0.726038	1.2944	0.746259	0.183094	0.0132759
Solyc02g063030	-2.06812	-3.06412	-3.00854	4.10448e-06	3.53774e-12	1.15594e-11	-3.11674	-2.29648	-2.82442	2.3792e-18	1.79093e-10	3.11419e-15
Solyc02g063085	0.193273	0.0457138	0.0249106	0.499357	0.886641	0.944238	1.44209	1.08138	0.627079	1.84854e-13	5.83199e-08	0.0023259
Solyc02g063090	0.374927	0.0756031	0.321697	0.0245185	0.695074	0.0601345	1.00392	0.574398	0.127302	1.17086e-15	8.50542e-06	0.378193
Solyc02g063140	-0.184324	-0.745277	-0.614974	0.717674	0.09808	0.1873	-2.02878	-1.74144	-2.47162	1.85712e-09	3.08499e-07	2.62642e-13
Solyc02g063150	1.13066	1.89835	1.49565	0.000182881	9.56418e-11	5.56169e-07	-2.47281	-1.38987	-2.05281	4.71617e-26	6.58091e-09	3.71466e-18
Solyc02g063210	-1.19781	0.185697	0.448556	0.0269067	0.765235	0.443632	-0.708012	0.295228	1.17861	0.143091	0.556472	0.00714205
Solyc02g063230	-0.485844	-2.71465	-3.32568	0.324483	4.35093e-10	2.02145e-14	-1.2684	-1.31643	-2.55489	0.000505072	0.000343482	1.65427e-12
Solyc02g063240	-0.548864	-0.911054	-1.23013	0.00112746	2.547e-08	3.43276e-14	-0.190501	-0.366313	-0.419424	0.179554	0.00807268	0.00224625
Solyc02g063250	1.24789	-1.52422	-1.9805	0.130038	0.0711085	0.0208816	2.74755	1.09636	1.11559	1.29989e-05	0.109564	0.102825
Solyc02g063280	0.356862	-0.488393	-0.0430308	0.0741792	0.0127248	0.862775	1.45923	0.512297	0.305559	3.21626e-23	0.000939946	0.0575466
Solyc02g063320	-1.29703	-1.65365	-1.34094	5.565e-06	7.26086e-09	3.51574e-06	-1.08275	-0.390587	-0.227906	7.63309e-06	0.119635	0.381334
Solyc02g063330	-0.535872	-1.16719	-0.562478	0.272869	0.0110652	0.256912	-3.92012	-3.60889	-2.92498	1.34264e-30	3.61474e-26	1.17419e-17
Solyc02g063350	-1.16116	-1.4088	-1.08256	0.00758692	0.00102543	0.0143476	-4.82552	-3.9298	-4.34684	2.57084e-49	4.24033e-33	2.89249e-40
Solyc02g063355	-2.36061	-2.09638	-1.82267	1.93991e-13	6.52446e-11	1.98937e-08	-4.33285	-4.36545	-3.63985	5.03039e-64	2.90269e-65	8.4435e-47
Solyc02g063370	-0.410449	-2.34972	-2.06001	0.279516	2.93869e-10	3.36476e-08	-2.48525	-1.4365	-1.24563	7.45191e-20	5.75863e-08	2.4048e-06
Solyc02g063380	-0.22326	-1.90255	-1.89584	0.609769	2.74091e-07	3.73443e-07	-0.0116465	0.322594	-0.0342584	0.975768	0.339611	0.92877
Solyc02g063390	1.69775	4.44544	3.81685	1.61818e-07	1.47277e-46	2.6737e-34	1.34258	2.13933	0.680646	1.08686e-07	1.01433e-17	0.010461
Solyc02g063400	4.25002	3.6785	3.62885	6.65779e-10	1.23799e-07	2.3819e-07	1.46581	1.31759	-0.626266	0.00039329	0.00174898	0.196183
Solyc02g063410	-3.08814	-6.31662	-7.45135	3.41078e-06	3.14659e-19	5.95609e-21	0.318603	-1.52774	-0.024816	0.596407	0.00646114	0.970702
Solyc02g063420	1.42925	-0.195712	-0.825345	0.000870399	0.702977	0.0716317	0.925419	0.780843	0.706888	0.00709546	0.0271018	0.0475737
Solyc02g063430	0.35739	-0.954739	-0.610242	0.634498	0.166278	0.406643	-0.840352	1.80132	0.761656	0.118111	0.000516021	0.169217
Solyc02g063440	1.08531	-0.212243	1.64824	0.00533987	0.64063	1.51149e-05	-3.0141	-1.57668	-0.658067	4.06697e-25	9.29254e-08	0.0342991
Solyc02g063450	-1.97517	0.854115	0.37355	2.95686e-09	0.0146055	0.331386	1.93421	2.63783	2.77843	3.92938e-13	2.55367e-23	1.01186e-25
Solyc02g063480	8.16239	10.7805	8.71702	2.60068e-12	6.82607e-21	7.43512e-14	-0.635075	2.69064	0.0133318	0.0905644	1.14097e-14	0.976312
Solyc02g063510	5.03299	5.67355	5.77745	2.38019e-12	1.57866e-15	6.10292e-16	-1.56649	-0.672121	-1.12329	0.00124356	0.196595	0.0252322
Solyc02g063520	-0.0549504	-0.45764	-0.564144	0.955431	0.577686	0.494873	-0.301888	-2.68771	-1.62113	0.634075	2.08139e-06	0.00533761
Solyc02g063540	-5.55186	-6.95838	-6.80451	0.341804	0.22312	0.243235	-9.66714	-11.6045	-8.86445	0.0237959	0.00750708	0.0391063
Solyc02g064570	1.49613	0.665234	0.285441	0.350134	0.704022	0.883679	-3.26282	-2.04265	-0.441176	0.00278477	0.0651629	0.719909
Solyc02g064640	0.547839	0.508811	0.658115	0.0159386	0.0260581	0.00367973	-1.34461	-0.724665	-0.474506	6.25096e-15	4.34898e-05	0.00915045
Solyc02g064680	-0.947524	0.797256	1.24571	0.00514169	0.0198813	0.000195354	-3.97548	-4.2017	-4.18434	1.08546e-54	6.21456e-61	1.94552e-60
Solyc02g064690	0.230708	-1.57686	0.0924698	0.833625	0.0936303	0.940518	2.46971	0.28839	1.58327	0.000426292	0.730094	0.0307733
Solyc02g064710	-1.40904	-0.867663	-0.378183	3.72079e-05	0.010824	0.302433	-2.30442	-2.40583	-1.51987	2.73915e-21	3.78771e-23	8.31899e-11
Solyc02g064720	-3.35241	-3.74795	-3.35011	2.45789e-09	1.91441e-11	2.86964e-09	-2.5533	-3.65491	-2.68001	2.74321e-08	2.63138e-15	6.40887e-09
Solyc02g064730	-1.13452	-1.1581	-0.891866	1.54121e-07	7.7004e-08	5.1492e-05	-0.39156	-0.226286	0.226302	0.0308711	0.24025	0.241878
Solyc02g064760	5.30385	6.72899	6.49121	3.32143e-11	1.58007e-17	2.98918e-16	1.28191	0.286293	0.192654	0.0505147	0.706661	0.80442
Solyc02g064770	-0.595513	0.0223242	0.388257	0.00676501	0.937973	0.0894785	-0.899583	-1.98639	-1.5893	4.83614e-08	4.19513e-34	2.09937e-22
Solyc02g064800	0.220779	-0.514008	-0.160731	0.51637	0.103003	0.655245	-1.81681	-1.50916	-1.78274	4.69795e-15	1.21606e-10	2.10073e-14
Solyc02g064830	0	0	3.39785	1	1	0.0831024	-3.44681	-3.13275	-5.25399	3.17268e-09	8.7102e-08	1.27993e-18
Solyc02g064940	-0.22716	0.0717799	0.287141	0.454925	0.830674	0.344114	-1.43906	-0.894427	-0.845756	7.82778e-12	3.49061e-05	9.8484e-05
Solyc02g064945	0.964596	-3.23534	-2.86124	0.0308692	1.84578e-11	2.0964e-09	-2.17297	0.0700532	0.699425	6.86783e-11	0.864867	0.0464949
Solyc02g064970	2.56948	0.481265	1.14445	0.069722	0.796979	0.497969	0.651493	-0.242545	4.5989	0.247779	0.700448	1.28121e-19
Solyc02g064980	-1.82115	-4.75768	-6.35846	0.00120128	1.76642e-16	6.02424e-21	-8.9222	-9.94921	-9.79793	1.14989e-87	1.14425e-98	3.12912e-100
Solyc02g065000	0.422827	-0.838686	-0.794589	0.341645	0.0446802	0.061996	-0.0960078	-1.99881	-1.84038	0.796689	3.16648e-10	7.84815e-09
Solyc02g065010	-0.354297	-0.947769	-1.19633	0.487311	0.0431692	0.0105744	-1.22251	-2.01976	-1.6039	0.000814318	3.17898e-08	1.10225e-05
Solyc02g065050	1.92692	0.148385	0.195225	2.99814e-09	0.7143	0.631145	1.07541	-0.425816	0.197762	2.46208e-05	0.12205	0.499932
Solyc02g065060	1.24886	1.08734	0.561186	0.000252315	0.00156564	0.127489	-0.494402	-0.472997	-1.66312	0.08298	0.10465	8.42321e-10
Solyc02g065110	0.0666567	-0.0245948	0.0676287	0.664718	0.882194	0.670089	-1.03178	-0.991736	-0.428808	2.27576e-25	1.12112e-23	2.04298e-05
Solyc02g065150	7.33785	9.81262	9.69472	1.53458e-05	3.57437e-09	6.88021e-09	0.599896	0.724579	2.38204	0.338887	0.252802	3.67067e-05
Solyc02g065170	-0.5983	-0.464478	-1.03023	0.044823	0.127988	0.000363758	-2.01806	-1.5426	-2.50065	1.24969e-19	7.94897e-12	2.23158e-29
Solyc02g065190	1.41933	0.96461	0.355145	0.00697546	0.075395	0.560546	1.64163	0.339911	-1.07687	6.40127e-05	0.468039	0.0118586
Solyc02g065220	1.29668	2.59169	2.44641	8.43792e-05	3.52464e-16	2.09086e-14	-0.992567	-0.161192	-0.269996	0.000174172	0.599432	0.360737
Solyc02g065230	1.45222	3.21836	2.15472	0.000870399	9.25039e-15	4.5832e-07	1.05828	1.91837	0.414313	0.00310391	3.53229e-08	0.29217
Solyc02g065240	2.40704	3.69044	2.40336	2.18238e-10	3.27284e-23	2.6744e-10	-0.281633	-0.278013	-1.80632	0.406559	0.428648	5.14152e-09
Solyc02g065280	-0.736739	2.96206	2.19954	0.202835	7.03069e-09	2.75377e-05	1.45777	2.46497	1.9107	0.000441732	1.55196e-09	3.89979e-06
Solyc02g065400	-1.66353	0.394023	0.280699	4.38991e-12	0.136145	0.313637	-2.85023	-1.04785	-1.12852	1.83804e-50	1.06255e-07	9.57756e-09
Solyc02g065430	-1.02246	-4.38648	-2.80716	0.0575506	8.06703e-17	5.65502e-08	-2.33886	-2.30648	-1.4829	7.46112e-09	1.48978e-08	0.000359298
Solyc02g065470	3.83246	4.3021	3.42575	3.0525e-21	1.22388e-26	4.27867e-17	0.732609	1.02457	-0.200382	0.0347867	0.00298903	0.609663
Solyc02g065490	0.418407	-0.398697	-0.431104	0.422471	0.448676	0.420683	-1.64395	-0.706714	-0.264011	8.04576e-06	0.0693503	0.530674
Solyc02g065530	4.11464	5.28794	4.72983	6.33431e-15	3.22733e-24	2.19844e-19	-0.245313	0.737714	-0.570491	0.580959	0.0797674	0.187244
Solyc02g065540	-0.740557	-0.198499	-0.112647	0.00305051	0.475998	0.709766	-1.42523	-1.19334	-1.13227	7.94559e-14	5.92208e-10	4.61598e-09
Solyc02g065550	-1.89603	-0.597609	0.294804	1.75848e-17	0.0115485	0.249613	-0.691048	-0.903677	-0.235115	0.000182156	9.22165e-07	0.245581
Solyc02g065560	-0.690701	-1.02525	-0.000436199	0.0980128	0.0116389	1	-2.09019	-2.76028	-3.12691	4.34214e-12	5.2398e-20	2.71044e-25
Solyc02g065570	-1.88559	-2.04141	-2.16352	1.57138e-05	2.60234e-06	7.17284e-07	-3.65675	-3.18172	-2.89529	9.32801e-27	1.57541e-20	3.47027e-17
Solyc02g065590	-0.443667	-0.996776	-1.14834	0.187648	0.00173191	0.000338115	-0.308428	-0.0899622	-0.407909	0.241039	0.759579	0.121023
Solyc02g065600	-0.287049	-1.44964	-1.8704	0.255596	1.23387e-10	8.61011e-17	-0.0818483	0.0235728	-0.799405	0.69565	0.91736	1.66495e-05
Solyc02g065610	3.78406	2.40925	1.38208	2.23535e-12	1.36511e-05	0.0191268	-1.47897	-2.00683	-1.77556	0.000287774	8.24942e-07	1.41396e-05
Solyc02g065680	1.37853	1.2071	0.996184	9.04503e-14	7.71918e-11	1.26673e-07	-0.729769	-0.349951	-0.382733	1.40474e-06	0.0283713	0.0160706
Solyc02g065740	4.253	3.71543	5.38804	0.0150498	0.0389743	0.00156463	0.412647	3.61368	2.18432	0.393397	1.40088e-17	4.94146e-07
Solyc02g065765	1.09692	1.4163	0.807734	2.13978e-11	1.98452e-18	1.33863e-06	0.361916	0.0730707	-0.835023	0.00833641	0.644881	3.81037e-10
Solyc02g065780	2.02869	0.892814	0.791373	1.13196e-10	0.00679246	0.0188911	-1.08409	-0.950265	-1.21854	2.55993e-05	0.000286096	2.53019e-06
Solyc02g065800	7.90442	7.92667	8.75169	5.89484e-06	5.35727e-06	5.04872e-07	-1.55052	-1.2001	0.399772	0.0302401	0.101109	0.609456
Solyc02g066803	1.07154	0.653675	1.29306	0.107867	0.354864	0.0516741	-2.7942	0.576451	-0.0799915	2.66863e-08	0.238982	0.88532
Solyc02g066920	-0.182334	-0.525605	-0.204216	0.634689	0.132029	0.600109	-3.13127	-1.64955	-1.11919	4.33563e-34	1.9737e-10	2.18815e-05
Solyc02g066930	-0.736401	0.064607	0.274538	0.000221393	0.791945	0.20734	-1.24694	-1.26139	-1.29107	2.66325e-16	1.46013e-16	2.71013e-17
Solyc02g066960	1.20821	-0.120205	-2.02498	0.0806045	0.886717	0.00341998	-0.749867	0.237291	-0.076217	0.176103	0.701354	0.907114
Solyc02g066970	-3.08191	-5.92025	-4.55117	4.57979e-05	1.00614e-13	2.91652e-09	-1.39613	-0.899999	-1.9298	0.0281168	0.174678	0.00242048
Solyc02g066980	0.852048	1.74807	2.32712	0.360175	0.0432807	0.00641825	-1.40736	1.76	0.596525	0.0337494	0.00724396	0.405192
Solyc02g066990	1.61445	1.42303	1.09785	0.00375397	0.0116222	0.0625044	-0.190715	1.24089	1.00882	0.710364	0.00491065	0.0245571
Solyc02g067040	-2.21917	-2.44067	-2.62893	6.74059e-15	1.06952e-17	6.78151e-20	0.373807	0.478054	0.267359	0.1293	0.052138	0.302316
Solyc02g067100	0.618288	1.18272	2.45993	0.284344	0.0294339	2.15351e-06	-1.90149	0.956472	-0.0524384	3.75874e-06	0.0262615	0.919345
Solyc02g067120	1.00602	0.0111111	0.0846412	2.05564e-08	0.965774	0.708048	-1.83253	-1.62389	-1.7761	1.46762e-38	1.74132e-30	2.75233e-36
Solyc02g067230	1.98701	-0.203951	-0.276235	5.32523e-17	0.470171	0.327477	-1.68397	-1.8889	-1.65679	9.80785e-19	4.00109e-23	3.78182e-18
Solyc02g067270	-1.05146	-1.37352	-1.75339	0.00344446	0.000112427	1.02725e-06	0.243846	0.527224	0.808836	0.450313	0.0886852	0.0067438
Solyc02g067310	0.561202	-0.249283	0.347699	0.0940709	0.489924	0.33205	-0.593724	-1.10124	-0.389712	0.0253607	2.42933e-05	0.161905
Solyc02g067340	0.487759	-0.50408	-0.763731	0.136256	0.12365	0.0171626	-2.26379	-1.93415	-2.29207	6.66959e-21	1.35511e-15	2.20393e-21
Solyc02g067350	2.13727	1.76955	4.06531	0.00050566	0.00477776	3.4495e-12	-0.827017	-1.17732	-0.349533	0.0456092	0.00444568	0.430861
Solyc02g067370	0.833885	0.798902	1.11538	0.000203247	0.00037781	4.91067e-07	0.457093	0.281998	0.210062	0.0118387	0.140525	0.286124
Solyc02g067380	0.329476	-1.28406	0.266225	0.664196	0.0764305	0.739236	-0.940182	-0.809186	-1.90857	0.0556501	0.107514	8.73708e-05
Solyc02g067410	0.446052	-0.486278	1.15892	0.82732	0.829873	0.533007	-0.69594	3.38073	3.19766	0.424121	4.93565e-06	1.70642e-05
Solyc02g067430	5.12938	6.27216	6.13429	0.00617625	0.000602321	0.000926122	0.169756	2.13592	2.60077	0.847981	0.00542	0.000612167
Solyc02g067440	1.2202	0.764796	0.290028	0.15237	0.390274	0.771683	-0.704723	3.45958	3.34211	0.30397	4.16256e-08	1.27409e-07
Solyc02g067460	1.13145	0.766533	0.62754	1.42254e-07	0.000477961	0.0052917	1.4951	1.06327	0.45307	1.61728e-18	8.15257e-10	0.0127569
Solyc02g067480	1.11984	1.15161	1.25637	0.000545739	0.000360837	0.000104578	0.51553	0.632487	-0.0119958	0.0449409	0.013967	0.969747
Solyc02g067490	3.41328	4.02016	3.71825	3.3846e-18	4.19635e-25	2.21255e-21	0.915868	2.3397	1.42872	0.00148763	3.47539e-17	4.97474e-07
Solyc02g067510	0	1.73932	4.72165	1	0.458786	0.0118839	-1.28689	-1.03031	-2.42782	0.0721509	0.162227	0.00064005
Solyc02g067530	-0.0781484	0.979531	0.426455	0.756755	1.37624e-06	0.0507263	-0.424315	-0.860529	-1.12223	0.0108873	1.23633e-07	3.27181e-12
Solyc02g067580	-0.934341	-2.05611	-1.64464	0.00637467	3.09395e-10	7.60917e-07	-1.17929	0.897716	0.530888	1.06323e-05	0.00105658	0.0624646
Solyc02g067600	-0.793292	-4.18986	-3.38708	0.341813	7.81413e-08	1.28335e-05	-4.6934	-5.19454	-4.98185	1.69398e-15	1.95114e-18	3.53053e-17
Solyc02g067605	-1.62165	-3.23077	-2.43984	0.00552528	1.12542e-08	2.25073e-05	-7.99202	-8.21527	-7.47073	5.86045e-71	9.61685e-75	1.89602e-63
Solyc02g067660	0.591811	1.74759	1.60161	0.071066	9.59687e-09	1.98657e-07	-1.07772	-0.174049	0.394618	1.3672e-05	0.54421	0.141502
Solyc02g067680	-0.220592	-1.07603	-0.42991	0.426237	1.37592e-05	0.106018	-0.994091	-0.452098	-0.591495	4.1824e-07	0.0273249	0.00330683
Solyc02g067690	3.79668	5.01629	6.01466	1.60039e-14	7.56313e-25	3.43959e-35	0.490407	1.4773	2.23821	0.260101	0.000258339	1.29119e-08
Solyc02g067700	-3.19655	-5.69186	-5.34	1.20325e-25	5.98766e-63	3.60937e-57	-0.534009	-0.776877	-0.406169	0.0419901	0.00287859	0.136024
Solyc02g067710	-1.3082	-1.21095	-1.27312	0.0177733	0.0289974	0.0234691	-0.564119	0.116844	1.45736	0.237896	0.826684	0.000895681
Solyc02g067730	7.74434	6.75579	8.92493	1.08159e-05	0.000143212	3.5215e-07	5.73386	0	0	6.91579e-05	1	1
Solyc02g067750	8.67194	9.28978	5.49675	3.55234e-12	6.83754e-14	2.04297e-05	9.81447	2.95507	6.10523	3.94512e-29	0.0020952	9.42289e-12
Solyc02g067780	-0.466455	0.118502	0.038771	0.362771	0.835935	0.953143	1.3355	0.536794	0.260276	0.000582776	0.207778	0.56601
Solyc02g067790	2.96484	3.69617	2.74787	0.00707828	0.000603559	0.014534	4.15174	-0.0809575	0.608656	4.43852e-08	0.936798	0.505011
Solyc02g067800	11.1507	10.1735	10.2011	2.09005e-37	2.25535e-31	2.27582e-31	1.31813	0.752383	0.991792	0.000269995	0.0477939	0.00791692
Solyc02g067810	1.78126	1.10917	1.38052	1.33105e-10	0.000103079	1.13833e-06	-0.076857	-0.28541	-0.251405	0.7611	0.234957	0.301161
Solyc02g067830	-1.05112	-1.76514	-1.32141	1.83866e-15	4.36747e-40	3.44027e-23	0.105932	0.598607	0.506469	0.364266	1.53786e-08	2.04131e-06
Solyc02g067840	1.58628	1.38306	1.28378	7.22172e-24	2.04045e-18	7.57157e-16	1.35207	0.570026	0.600993	3.72649e-27	1.16164e-05	3.66882e-06
Solyc02g067860	1.50203	0.997787	0.585488	2.27149e-17	3.05483e-08	0.00183752	1.12597	0.160419	0.264002	3.50898e-15	0.324635	0.0917539
Solyc02g067870	4.76098	2.3725	1.0344	5.46369e-11	0.00185405	0.224533	1.17757	-1.09119	-1.70787	0.0301286	0.0513896	0.00178287
Solyc02g067920	-1.5816	-1.84204	-1.82327	4.88968e-12	5.31098e-16	1.4922e-15	-1.79682	-1.12825	-1.62514	8.25073e-23	1.27339e-09	8.97369e-19
Solyc02g067930	-0.418971	-0.566982	-0.562797	0.0448247	0.00550243	0.00654065	-1.42601	-0.550865	-1.29683	3.0796e-19	0.000786847	3.34758e-16
Solyc02g067935	3.49081	1.29904	0.760075	0.00242367	0.303615	0.578958	0.718093	1.53208	1.296	0.473812	0.11174	0.186291
Solyc02g067950	0.00871843	-0.0371483	1.57869	0.990887	0.943358	4.34284e-05	-1.7513	0.573931	-0.0595417	6.6619e-09	0.0737108	0.87393
Solyc02g067970	-0.052804	0.240908	1.94319	0.898478	0.509465	2.29759e-10	-1.70206	1.0369	0.0778488	1.86166e-12	1.35361e-05	0.787102
Solyc02g068040	-2.78752	-1.4493	-1.83883	1.9138e-12	0.000362914	5.42104e-06	-1.52175	-1.74348	-1.01459	2.55315e-06	7.80464e-08	0.00235679
Solyc02g068050	-0.440082	1.07676	0.880157	0.0235429	2.75992e-09	1.88202e-06	-0.163815	0.343166	0.498134	0.30965	0.0270069	0.000986859
Solyc02g068070	0.175053	-1.53565	-1.08211	0.667099	7.80001e-06	0.00219456	-3.76579	-0.569946	-1.25877	1.82223e-44	0.0462464	3.9932e-06
Solyc02g068080	0.445238	-0.0545985	-0.51732	0.0155387	0.806136	0.00492704	-0.393426	-1.30663	-1.15282	0.00689565	8.1024e-21	2.10014e-16
Solyc02g068090	0.108673	-0.0925532	-0.361255	0.710607	0.75507	0.175102	-1.72867	-1.35884	-1.40517	7.95176e-20	1.41536e-12	2.35999e-13
Solyc02g068110	-1.71225	-0.731411	-0.88414	6.50861e-35	2.91778e-07	5.10588e-10	-1.20907	-1.2937	-1.41316	4.52491e-27	1.00182e-30	1.70543e-36
Solyc02g068120	0.28279	0.839021	1.21275	0.507544	0.0298066	0.00138953	-1.13021	-0.392309	-0.640984	0.000147161	0.226183	0.0405224
Solyc02g068130	1.05668	0.308971	0.612809	2.87193e-16	0.0263021	4.41547e-06	0.67851	0.121957	-0.0130979	8.14058e-11	0.300009	0.922163
Solyc02g068140	-0.961483	-2.23499	-2.36824	0.00105741	2.34439e-15	6.31893e-17	-1.34428	-0.947189	-1.5425	4.93355e-09	5.45803e-05	2.07931e-11
Solyc02g068160	0.465362	-1.39661	1.00817	0.552395	0.0535965	0.173552	-2.32159	-2.15944	-1.22233	5.38877e-05	0.000174045	0.0351957
Solyc02g068170	1.45909	2.2134	3.64315	0.0642174	0.00368734	9.41962e-07	-2.15124	-3.21677	0.875403	0.000413777	1.79681e-07	0.174476
Solyc02g068190	2.07399	2.60353	2.79631	0.000113252	7.96337e-07	1.2276e-07	1.1727	0.914544	0.972904	0.00370169	0.0284715	0.0192881
Solyc02g068240	1.36487	1.57324	1.46747	1.21553e-16	6.34525e-22	5.19386e-19	0.119272	-0.0632179	-0.128785	0.417516	0.692204	0.394849
Solyc02g068250	4.6885	5.36553	4.83352	1.27635e-11	5.33685e-15	3.14357e-12	0.398594	1.35654	0.0335481	0.484134	0.0104459	0.958257
Solyc02g068260	-1.8732	-1.38958	-1.41325	4.44599e-10	4.04906e-06	3.42554e-06	0.267113	0.367448	0.43001	0.318286	0.168434	0.102183
Solyc02g068280	0.386732	-0.686936	-0.650362	0.0269121	5.06025e-05	0.000152937	-1.03596	-0.263428	-0.184099	1.37206e-15	0.0596861	0.202362
Solyc02g068350	1.4083	0.805549	0.990098	1.1486e-24	1.12838e-08	1.72246e-12	0.0255813	0.033606	-0.262233	0.848283	0.807242	0.0273781
Solyc02g068400	1.27551	-1.07645	0.434227	0.000939251	0.0071541	0.31658	-1.08228	0.249808	1.14285	0.000344757	0.462607	0.000157169
Solyc02g068415	-1.49759	-3.27861	-3.24027	0.016334	3.48998e-08	6.20082e-08	-0.261088	-2.16699	-0.782999	0.634516	1.18157e-05	0.136754
Solyc02g068420	-0.855701	-1.04481	-0.700232	3.7446e-09	3.39813e-13	2.0095e-06	-0.547613	-0.381504	-0.134714	3.45559e-06	0.00168386	0.306849
Solyc02g068430	-0.371474	-0.0317909	0.0649385	0.169732	0.923163	0.840879	-1.72138	-1.69237	-1.75045	1.30302e-18	6.61019e-18	4.80427e-19
Solyc02g068450	1.02682	0.27715	0.0667311	7.49514e-19	0.0264364	0.648161	0.143579	-0.219755	-0.606901	0.157373	0.0288105	1.72531e-10
Solyc02g068460	5.52309	4.3492	3.16687	4.5198e-07	8.80086e-05	0.00597316	0.256734	-1.13751	-0.197034	0.777548	0.181174	0.838322
Solyc02g068490	-0.753423	0.375534	0.289515	0.00476148	0.183754	0.3276	1.02132	1.47415	1.97339	8.65325e-07	8.56634e-13	4.43259e-22
Solyc02g068510	-3.51017	-5.17549	-2.71803	5.06387e-15	1.74052e-15	5.39293e-11	-2.43097	-0.485922	-0.0490562	8.45724e-15	0.0972188	0.883028
Solyc02g068540	0.160087	0.054865	-0.384399	0.583975	0.863709	0.172821	-0.300266	-0.902087	-1.29022	0.129152	2.02363e-06	6.90092e-12
Solyc02g068550	-1.38343	-0.293548	-0.6566	5.02002e-08	0.295349	0.0136307	-0.416856	-0.234008	-0.127199	0.0480864	0.296027	0.587514
Solyc02g068590	-1.11411	-0.609529	-1.22068	3.47986e-07	0.00711366	2.34227e-08	1.13757	0.366929	0.842755	7.47319e-11	0.0507464	2.31868e-06
Solyc02g068600	1.36323	1.14589	0.267866	0.000315081	0.00276864	0.55257	-0.316244	0.186213	-1.84454	0.342829	0.598664	7.50059e-09
Solyc02g068610	3.19999	2.99354	1.87786	5.84764e-06	2.40591e-05	0.0122161	-0.0147025	-0.451959	-2.41214	0.981922	0.44788	1.83348e-05
Solyc02g068615	2.33102	0.972025	-0.184625	4.32662e-06	0.0763131	0.786837	1.00824	-0.0526225	-1.1032	0.0164877	0.919636	0.0159807
Solyc02g068630	0.28415	0.344484	0.598854	0.473587	0.376424	0.109957	1.61522	1.14547	0.77755	2.85024e-09	4.2154e-05	0.00692524
Solyc02g068640	1.47977	1.17515	1.17993	1.42414e-33	1.55645e-21	1.61565e-21	0.661036	0.259412	0.32642	3.32838e-11	0.0141903	0.00172995
Solyc02g068670	1.70675	0.690168	1.52551	0.0941455	0.541334	0.147934	-1.28718	-4.6793	-2.14273	0.0710865	8.31088e-11	0.00237176
Solyc02g068680	4.03105	2.62571	2.28808	1.15852e-13	2.12329e-06	4.79607e-05	-2.85573	-4.19669	-4.02053	4.24734e-11	1.79966e-22	1.10036e-20
Solyc02g068710	0.101252	0.0697198	0.0185299	0.750311	0.831436	0.961788	-1.02631	-1.17645	-0.715335	7.41759e-07	1.5102e-08	0.00074626
Solyc02g068770	0.017238	-0.0993928	0.0599427	0.939697	0.615924	0.77954	1.11284	0.628116	0.371755	3.44881e-17	3.76932e-06	0.00813041
Solyc02g068793	-1.83939	-1.10333	-2.04404	0.00114141	0.0492963	0.000492924	0.136392	-0.575421	-0.387321	0.7753	0.208983	0.407418
Solyc02g068820	0.387618	0.0684285	-0.818969	0.328376	0.88059	0.0297613	-2.21858	-2.38366	-1.02295	6.15083e-15	6.12731e-17	0.000469655
Solyc02g068900	1.06126	1.50137	0.70563	0.000858764	1.408e-06	0.0336035	2.11691	0.916287	0.995769	7.12306e-18	0.000349531	9.77176e-05
Solyc02g068910	0.821633	1.0375	0.9876	1.98967e-05	4.62843e-08	2.53579e-07	0.403675	0.738325	0.137236	0.0107654	1.93834e-06	0.435062
Solyc02g068930	-0.353405	-0.851318	-1.11172	0.178723	0.000525968	5.35567e-06	-0.77411	-0.510354	-0.694834	8.33655e-05	0.0120264	0.000496126
Solyc02g069010	0.555586	1.06305	0.675582	6.14855e-06	3.07043e-19	3.25178e-08	0.117986	0.0619577	-0.171242	0.260464	0.584642	0.101003
Solyc02g069020	-1.83348	-2.26176	-2.14195	1.92894e-10	2.28921e-15	9.17533e-14	-0.61154	-1.26303	-1.52776	0.0117396	1.02835e-07	9.1979e-11
Solyc02g069030	-1.88064	-2.90976	-2.9581	1.22588e-06	2.25996e-14	1.16866e-14	-0.618366	-1.61081	-1.10119	0.063436	6.39139e-07	0.000764145
Solyc02g069040	-3.04856	-4.92295	-3.84218	8.13777e-09	1.6365e-19	6.75736e-13	-1.85746	-2.55594	-1.8031	2.31759e-05	7.9055e-09	4.35982e-05
Solyc02g069053	1.32801	-3.31213	-4.24385	0.54028	0.126142	0.0688828	4.03954	-3.1267	-3.3389	0.00974613	0.116346	0.0929548
Solyc02g069055	5.47137	2.69358	3.95371	0.00325496	0.206861	0.0470878	-3.79716	-7.94548	-5.07909	4.0691e-06	3.54432e-08	1.33375e-08
Solyc02g069057	-0.564136	-5.15746	-5.00732	0.686973	0.00788915	0.0106724	0.740042	-5.54	-6.1708	0.439927	1.58566e-06	5.96493e-07
Solyc02g069060	0.521345	-0.311715	0.165544	0.517355	0.713475	0.856601	-3.14354	-6.22036	-6.19439	7.46224e-09	4.88987e-29	3.92827e-29
Solyc02g069070	1.38862	0.350777	0.706296	3.26624e-13	0.0966397	0.000440199	-0.201418	0.12114	-0.288455	0.220736	0.488561	0.0772843
Solyc02g069100	1.77947	1.51453	1.73035	1.81592e-35	5.14491e-26	1.63965e-33	0.876007	0.592952	1.00417	7.74579e-14	7.40603e-07	1.11689e-17
Solyc02g069110	0.429596	1.27169	1.1276	0.172167	1.07853e-05	0.00012172	-1.01604	-0.243155	-0.605761	1.13291e-05	0.347151	0.0120723
Solyc02g069180	-0.91603	-1.3819	-0.927918	0.000365234	3.79518e-08	0.00033734	-0.0522919	-0.119996	-0.196184	0.828279	0.616859	0.395633
Solyc02g069220	-1.88086	-1.05309	-1.31699	1.93808e-11	0.0002182	3.75693e-06	0.248873	0.395478	1.1029	0.322314	0.110459	1.6479e-06
Solyc02g069230	0.295343	1.01245	0.87119	0.0435398	7.14279e-14	2.03743e-10	0.784039	0.528776	0.658745	7.6416e-13	2.31052e-06	2.76117e-09
Solyc02g069240	1.89456	1.61277	0.916432	1.36622e-21	7.23387e-16	1.25061e-05	1.10558	0.148369	0.13803	1.63236e-13	0.391706	0.429024
Solyc02g069250	-0.898088	-0.472574	-0.366555	0.127234	0.448587	0.575464	1.66666	-2.82502	0.0735857	0.000128742	6.14852e-11	0.8916
Solyc02g069260	0.116443	2.43231	1.55932	0.797024	6.167e-12	1.90011e-05	-0.392818	-0.300217	-0.0260007	0.206395	0.356371	0.943672
Solyc02g069270	-1.12811	1.42046	1.08684	0.0595639	0.0049552	0.0406583	-1.28859	-1.18638	-0.959341	0.000282759	0.000859681	0.0069283
Solyc02g069280	-0.845572	-2.81193	-2.6951	0.239281	0.000119598	0.000280452	-3.69508	-0.673977	-0.214302	5.19695e-13	0.207676	0.713522
Solyc02g069290	-1.06106	-0.442893	-0.956123	0.000165427	0.14114	0.000821299	-0.527134	-0.0779826	0.0204456	0.0227928	0.774246	0.942683
Solyc02g069310	-0.838153	-0.172281	-0.0505784	3.53977e-06	0.399532	0.828586	-1.29822	-1.56729	-1.44786	3.09371e-20	7.85665e-29	9.48835e-25
Solyc02g069390	-3.10878	-4.12667	-2.9409	3.54979e-22	9.4081e-33	8.68819e-20	-2.80394	-1.83704	-1.7096	4.21118e-23	3.7879e-12	5.94368e-11
Solyc02g069410	1.23577	1.22158	1.03126	1.65714e-06	2.11738e-06	8.72384e-05	0.414035	0.464801	0.0901298	0.0524577	0.0307417	0.71299
Solyc02g069420	0.0942601	-0.766284	0.12988	0.926717	0.410813	0.902404	-1.59632	1.13762	0.263959	0.00116231	0.0215976	0.635832
Solyc02g069440	-0.807614	-2.00294	-1.77295	0.226614	0.00186964	0.00677635	-0.653234	0.741266	1.049	0.200459	0.145126	0.0343718
Solyc02g069450	-0.617979	0.68661	0.125482	0.0136882	0.00567817	0.672877	-2.99673	-1.11424	-1.90636	4.53601e-57	8.29728e-09	1.05706e-23
Solyc02g069460	-0.988874	0.710988	0.303973	1.44342e-05	0.00221448	0.231576	-2.16225	-1.00241	-1.67885	4.81167e-34	4.11362e-08	8.07484e-21
Solyc02g069470	0.740693	0.750366	0.416404	4.93156e-05	3.77418e-05	0.0310823	0.873891	1.04702	1.12236	1.02537e-09	2.19221e-13	2.99393e-15
Solyc02g069490	5.78906	7.33563	6.42332	8.14936e-70	6.31338e-112	1.00584e-85	2.3499	2.70063	-0.288075	2.58453e-18	1.08039e-23	0.352384
Solyc02g069510	-0.0193547	-1.51676	-0.928222	0.986739	0.030982	0.21403	-2.21771	-1.29755	-1.97883	4.9871e-05	0.0223023	0.000359492
Solyc02g069530	-0.720969	-1.0279	-0.735434	0.23661	0.0875529	0.240426	-1.20439	-0.306043	-1.30497	0.00575332	0.517498	0.00272831
Solyc02g069540	-1.41532	-1.67871	-1.87845	0.00430858	0.000693536	0.00018565	-0.385206	-0.101582	-0.506738	0.361844	0.828943	0.232728
Solyc02g069550	-0.402232	-2.39912	-0.0233597	0.684725	0.0101644	0.986755	-2.07943	-0.130526	-1.16018	0.00170977	0.866122	0.0863446
Solyc02g069560	0.61579	1.3968	2.5442	0.239123	0.00404735	6.36918e-08	-1.28945	1.34069	0.197782	0.000672679	0.000431641	0.654007
Solyc02g069600	-1.68653	-2.17056	-1.92883	3.6413e-05	9.79195e-08	2.78222e-06	-0.0269551	-0.971455	-0.287471	0.943848	0.00275605	0.421247
Solyc02g069620	1.57727	0.686978	0.753024	2.67306e-10	0.00883944	0.00428329	-2.15016	-0.953634	-0.89926	4.22497e-27	3.12875e-06	1.19032e-05
Solyc02g069630	-0.348753	-1.0551	-0.470844	0.200977	2.51575e-05	0.0800894	-1.49341	0.0749564	-0.224187	2.82709e-14	0.755251	0.314505
Solyc02g069680	-0.0655477	0.00279702	0.891461	0.897528	1	0.0316527	-1.26131	0.669143	-0.129485	6.40169e-05	0.0434522	0.730871
Solyc02g069690	0.597679	0.645754	0.84276	0.0332766	0.0206405	0.00227783	-0.908575	1.1524	1.30546	2.24778e-05	5.43841e-08	6.12027e-10
Solyc02g069730	-1.45164	1.15244	6.95457	0.472082	0.489657	4.89958e-07	-1.80189	1.29541	4.64265	0.0554974	0.177375	1.40034e-07
Solyc02g069770	0.734243	0.0580456	0.458337	0.00175669	0.842909	0.0633485	1.57967	0.805171	0.305521	1.52253e-18	1.47337e-05	0.124693
Solyc02g069800	-1.27318	-1.454	-1.52233	1.00972e-05	3.64673e-07	1.13337e-07	0.440425	-1.71747	-1.17757	0.0688894	5.55104e-14	3.97538e-07
Solyc02g069840	0.048325	-0.242266	0.188239	0.894085	0.447211	0.573186	1.0077	0.503622	0.149184	6.72479e-06	0.0328994	0.566957
Solyc02g069860	1.36909	0.548487	0.284585	4.54915e-25	7.9642e-05	0.0559146	-1.51513	-1.24161	-1.26511	3.44594e-48	5.27959e-33	2.32192e-34
Solyc02g069910	2.61815	2.45068	2.45654	4.22296e-10	5.21015e-09	5.83254e-09	-1.57354	-0.412568	-1.56175	3.49248e-06	0.272124	5.26377e-06
Solyc02g069920	0.707134	0.466722	0.27615	0.000523502	0.0263019	0.217739	-1.03332	0.194679	-0.118459	1.32479e-10	0.276065	0.525386
Solyc02g069930	1.78245	1.17	1.05945	4.37911e-08	0.000451801	0.0018015	0.0162678	1.38305	0.86243	0.96253	4.40393e-07	0.00228255
Solyc02g069950	-1.1407	-1.31393	-1.08696	3.92591e-27	8.59113e-36	1.24242e-24	0.25898	-0.153309	-0.091929	0.00390615	0.105218	0.353823
Solyc02g069960	6.28366	5.77049	4.9431	2.29737e-13	1.84578e-11	1.53231e-08	-0.422981	2.80236	2.50675	0.433972	2.58054e-09	1.20761e-07
Solyc02g069970	-1.72412	-1.16079	-1.78199	3.24868e-09	8.9184e-05	1.07723e-09	-1.28053	-0.425676	-0.657393	5.19467e-08	0.0923477	0.00747091
Solyc02g069980	-1.41278	-0.768306	-0.593941	1.37955e-14	4.18852e-05	0.00203402	-0.00569125	0.300633	0.686348	0.976121	0.0601352	5.8644e-06
Solyc02g070000	-0.0176047	0.00649532	0.305935	0.925684	0.975394	0.0432482	0.928977	1.20485	0.985571	7.66378e-17	1.56604e-27	1.02605e-18
Solyc02g070010	-0.172127	0.160764	0.0598948	0.441524	0.470977	0.812969	1.19019	0.699631	1.0776	4.95475e-15	8.39532e-06	1.9049e-12
Solyc02g070020	-0.0109245	-0.380633	-1.0268	0.981108	0.226389	0.00047115	0.902252	-1.2815	-0.708025	8.86142e-05	2.31788e-08	0.00280737
Solyc02g070040	-0.498616	0.0920282	-0.151187	0.352069	0.880381	0.805374	-4.05453	-4.04146	-4.59468	7.64458e-28	1.43207e-27	2.85152e-35
Solyc02g070050	0.102117	-0.154256	-0.554431	0.652871	0.479138	0.00507357	-0.579864	-0.440298	-1.02019	0.000163107	0.00536369	1.69312e-11
Solyc02g070070	-0.227554	0.641344	1.80426	0.652222	0.153731	1.22896e-05	-1.15058	1.10042	1.71072	0.000229143	0.000405411	1.85139e-08
Solyc02g070090	12.0207	10.9456	9.12498	1.14111e-13	1.49404e-11	3.07378e-08	3.35579	1.16711	1.52411	3.09653e-12	0.0230512	0.00254727
Solyc02g070100	0.412985	-0.0250588	0.09899	0.0331336	0.91816	0.663339	1.29971	0.896373	0.696141	3.38858e-19	1.30763e-09	3.33774e-06
Solyc02g070110	0.197602	2.60755	4.63895	0.93163	0.159128	0.0092168	-0.341681	-2.58198	0.0253177	0.82971	0.0718489	0.988497
Solyc02g070130	-1.4316	1.15641	3.22941	0.226979	0.289249	0.00114734	-0.170029	0.850266	3.16829	0.841341	0.283441	1.08671e-05
Solyc02g070180	-0.776687	-0.0696314	-0.571192	0.070016	0.894215	0.203408	-1.7826	-0.615416	-0.901567	3.39482e-08	0.0760271	0.00772062
Solyc02g070200	-5.48487	-0.27443	-0.951658	0.00316277	0.827268	0.422728	-1.10733	3.14721	3.73516	0.215203	5.65389e-05	1.428e-06
Solyc02g070210	-0.302698	0.488088	1.72897	0.576167	0.346585	0.000237525	-2.36956	0.756985	-0.29882	9.78583e-11	0.0540997	0.482221
Solyc02g070280	1.46288	0.907743	0.178522	5.52258e-06	0.00619238	0.651348	2.74188	1.33446	1.34904	1.5492e-27	2.83817e-07	2.11948e-07
Solyc02g070310	-1.1333	-1.11201	-0.465143	2.21544e-07	3.60213e-07	0.0477461	0.954981	0.642808	0.3602	5.42069e-08	0.000374056	0.0559152
Solyc02g070385	0.486994	-0.21584	0.374336	0.0640221	0.450997	0.173726	1.18821	1.04559	1.19835	1.21623e-08	7.46026e-07	9.63817e-09
Solyc02g070420	0.538965	-1.67578	-0.955513	0.16805	5.06101e-06	0.0123472	-2.97203	-2.39976	-1.5568	1.60554e-23	2.2838e-16	9.45071e-08
Solyc02g070430	0.800523	-0.790672	-1.42924	0.16633	0.174537	0.0112174	3.74223	1.04273	0.128018	2.36216e-18	0.0247765	0.815172
Solyc02g070440	0.803398	1.60085	1.06949	1.07963e-07	8.84386e-28	8.51967e-13	-0.558785	-0.330787	-1.01547	4.38824e-06	0.00902735	2.56393e-17
Solyc02g070450	-0.21475	-1.55512	-1.95228	0.736316	0.00411761	0.000333029	-0.869305	-1.2919	-1.05846	0.0500016	0.00342455	0.0174466
Solyc02g070470	0.083535	-1.41253	-1.17993	0.722607	9.136e-14	8.09047e-10	-1.02896	-0.987862	-0.924905	2.30667e-11	1.81474e-10	2.63662e-09
Solyc02g070490	0.45336	0.624235	0.594014	0.067007	0.00964927	0.0154546	-1.66045	-1.56191	-1.31419	1.01522e-19	1.46485e-17	8.35187e-13
Solyc02g070510	0.192996	0.377793	0.407766	0.186041	0.00605349	0.00321284	1.0635	0.560646	0.319966	2.64615e-24	1.82059e-07	0.00397985
Solyc02g070530	-0.699993	-0.586631	-1.90364	0.0913629	0.164318	1.44932e-06	-3.1324	-3.72507	-4.83832	2.04403e-24	2.08592e-33	7.15459e-53
Solyc02g070540	-1.17443	-0.377455	-0.460102	1.11859e-05	0.195071	0.113081	-0.626509	0.378057	-0.180814	0.00417053	0.100267	0.460754
Solyc02g070560	0.725329	0.910106	0.657961	0.00621366	0.000475251	0.0150325	-0.871021	-1.00513	-0.907161	1.58557e-05	6.75587e-07	8.125e-06
Solyc02g070580	-0.537675	-0.441055	-0.348932	0.0368193	0.0924606	0.200323	-0.351877	-0.467315	-1.4857	0.0893583	0.0238568	2.54206e-14
Solyc02g070610	-1.38216	-1.8736	-1.82768	0.00122241	9.17201e-06	1.85046e-05	0.0780574	-1.25297	-0.647285	0.84896	0.00058515	0.0826961
Solyc02g070620	-2.69958	-1.57638	0.960065	0.00476617	0.103976	0.34227	-0.868673	0.62703	-0.679386	0.354981	0.492657	0.47542
Solyc02g070650	-0.337618	-1.11221	-0.621851	0.0475476	2.11152e-12	0.000155636	0.879097	0.169619	-0.0607051	6.60407e-12	0.235499	0.695343
Solyc02g070660	-0.42004	-2.10131	-1.01924	0.295086	1.18294e-08	0.00731684	0.631442	1.29329	1.2397	0.0408985	1.3486e-05	3.19072e-05
Solyc02g070680	-1.0393	-0.360942	-0.47626	1.14887e-11	0.0261962	0.00308247	0.222167	0.0358295	0.37925	0.0923788	0.815716	0.00336772
Solyc02g070690	-1.34703	-0.317585	-0.865952	0.000261764	0.425089	0.0224809	-0.160534	0.574782	0.0769522	0.594267	0.0390515	0.813311
Solyc02g070705	0.197996	-1.22561	-0.435849	0.664164	0.00286618	0.327277	0.174332	-0.271158	-0.0333217	0.620704	0.4515	0.93244
Solyc02g070755	-0.903583	-1.47226	-0.943977	0.0567497	0.00144026	0.0496854	-1.23976	-0.0676847	-0.124428	0.000890444	0.880094	0.774719
Solyc02g070760	-0.371855	0.507614	0.407732	0.0209744	0.00109276	0.0109334	-1.12922	-1.54268	-1.80553	1.44348e-21	7.8924e-39	9.70669e-53
Solyc02g070800	-0.10696	-0.015742	0.24854	0.744779	0.967293	0.423816	1.73458	2.764	2.43785	3.71659e-16	2.5682e-39	9.89561e-31
Solyc02g070850	-0.288245	-0.242773	-0.452715	0.555552	0.624491	0.348681	-1.34641	-1.28788	-1.15141	0.000214813	0.000406549	0.00145033
Solyc02g070875	2.79298	2.7305	2.70659	2.11066e-21	1.40906e-20	4.45969e-20	-0.534255	-0.903092	-0.521088	0.032022	0.000228272	0.0407272
Solyc02g070880	2.55373	1.96688	2.21051	4.39191e-95	1.44534e-56	4.14494e-71	-0.416016	-0.73329	-0.557881	5.37798e-05	5.04974e-13	5.45913e-08
Solyc02g070890	0.549268	0.912107	0.442256	0.138245	0.0101597	0.250717	-2.25737	-1.08786	-1.17523	8.31772e-17	0.000103236	2.61322e-05
Solyc02g070940	-3.36657	0.0568084	-0.583859	1.20718e-30	0.884669	0.0739988	-4.54216	-2.88933	-3.19307	6.42902e-83	4.68941e-34	2.17295e-41
Solyc02g070950	-6.73658	0.173754	-0.137784	4.14756e-78	0.68307	0.758041	-3.63318	-1.36101	-2.04625	4.76643e-39	2.01318e-06	3.87042e-13
Solyc02g070970	-6.5095	1.34378	0.663327	5.36682e-72	0.000105778	0.0736157	-5.33891	-2.32765	-2.76784	1.64736e-87	1.03964e-17	1.45963e-24
Solyc02g070980	-5.50083	0.77192	0.175496	2.65506e-43	0.0742536	0.730212	-5.63076	-2.98804	-3.64089	3.60166e-70	1.16153e-20	3.86481e-30
Solyc02g070990	-5.60534	1.51009	1.68944	4.452e-44	0.000103937	1.4355e-05	-5.69061	-2.56402	-2.77128	6.65648e-77	4.40866e-17	9.65589e-20
Solyc02g071000	-6.69955	0.536311	-0.188048	7.05592e-101	0.107177	0.617184	-4.7597	-1.76817	-2.19355	4.99663e-86	7.49738e-13	3.48356e-19
Solyc02g071010	-7.78405	0.316354	-0.439217	5.78393e-196	0.281558	0.129139	-4.6124	-2.47909	-2.91549	9.70624e-112	6.49104e-33	3.49051e-45
Solyc02g071020	-5.90676	-0.142753	-0.543366	3.60291e-24	0.780441	0.24076	-4.21299	-3.07343	-2.94545	1.31282e-37	1.42134e-21	5.06654e-20
Solyc02g071060	0.521733	0.809354	0.782424	0.0526922	0.00186054	0.00301409	1.24115	0.820471	1.29248	2.21146e-09	0.000123998	5.29974e-10
Solyc02g071080	3.30917	2.80525	2.63915	1.1917e-10	6.64049e-08	5.34279e-07	-0.41573	-0.272399	0.0788499	0.27917	0.503977	0.857328
Solyc02g071090	1.24657	0.453974	1.78748	0.00660516	0.37255	6.91151e-05	-1.0848	-0.233153	0.495508	0.00231209	0.556204	0.177538
Solyc02g071100	0.255838	2.12288	2.16062	0.546891	2.88956e-09	1.82613e-09	-0.957862	0.606717	0.318354	0.00120952	0.0478781	0.326591
Solyc02g071110	0.463903	1.26028	0.547426	0.341645	0.00467491	0.26293	-1.57509	-0.704744	-0.996701	7.68046e-06	0.0572156	0.00600134
Solyc02g071130	6.42466	4.47694	4.18869	9.3505e-47	4.94769e-23	4.73803e-20	3.01131	2.08525	1.58005	8.1706e-26	8.33652e-13	8.92855e-08
Solyc02g071150	-0.654795	-1.21796	-1.00743	0.00161443	1.15859e-09	7.36516e-07	-0.156032	-0.531763	-0.428967	0.383432	0.00156181	0.0120475
Solyc02g071200	-0.0599991	-1.33248	-0.952659	0.897356	0.000260736	0.0115181	-1.97181	-1.32609	-0.843583	1.4601e-11	6.51745e-06	0.00491976
Solyc02g071210	1.46984	2.23261	1.46198	8.45395e-07	1.97814e-14	1.09583e-06	-0.407066	-0.526808	-0.732886	0.106859	0.0369348	0.00305657
Solyc02g071220	0.687912	-0.795088	-1.01545	0.208332	0.140312	0.0576548	-2.54977	-3.38259	-3.0731	1.2319e-10	1.06466e-17	8.9604e-15
Solyc02g071310	0.0880319	-0.826778	-0.64046	0.833758	0.0169435	0.0741458	-1.66787	-0.976204	-0.514471	4.51954e-10	0.000364246	0.0715954
Solyc02g071350	-0.597583	-1.20272	-1.92411	0.145836	0.00226348	1.37109e-06	2.0649	1.13835	1.55712	9.76534e-13	0.000148447	1.30597e-07
Solyc02g071360	0.897758	0.841722	0.566513	0.00865376	0.0142542	0.116937	0.593764	0.374899	1.06937	0.029214	0.191778	5.9489e-05
Solyc02g071410	1.18351	0.842057	0.566349	0.0363223	0.150626	0.365163	0.470951	0.169889	1.18282	0.28481	0.728574	0.00482833
Solyc02g071430	-1.77188	-0.589931	1.81853	0.00146025	0.324177	0.00079691	1.81226	1.69088	2.92801	1.95963e-05	8.46928e-05	2.7484e-12
Solyc02g071440	-0.0822518	2.23461	1.22039	0.918356	0.000129375	0.0522772	4.47783	5.23925	5.60168	3.34594e-19	6.74188e-26	1.63474e-29
Solyc02g071490	2.23172	1.22979	0.597682	4.85237e-07	0.00773205	0.235235	-0.599174	0.519479	-0.0690165	0.100454	0.166515	0.872911
Solyc02g071500	1.33739	1.72703	2.03636	4.31156e-06	1.40638e-09	7.53418e-13	1.36641	1.1958	1.36853	2.16999e-10	4.05373e-08	2.45831e-10
Solyc02g071510	-0.666347	-0.302523	-0.0986031	3.86459e-05	0.0771379	0.612343	0.831858	0.772084	1.19922	8.30308e-11	2.29379e-09	3.98954e-21
Solyc02g071520	0.918257	0.263942	-0.378994	0.0122478	0.518694	0.350409	-0.940401	-1.10595	-2.03372	0.00105148	0.000122068	4.33401e-13
Solyc02g071530	1.96842	1.79633	1.75863	3.6796e-12	2.57303e-10	8.31321e-10	0.271376	0.437566	-0.363379	0.25394	0.0616277	0.128612
Solyc02g071560	0.000377861	-0.730836	2.05778	1	0.543567	0.0479826	3.05003	-0.534581	2.38943	1.88146e-05	0.517387	0.0010921
Solyc02g071580	1.3994	0.912375	0.803841	0.00176128	0.0495869	0.0928103	0.151318	-0.179827	-1.78798	0.695081	0.654755	3.22986e-07
Solyc02g071590	0.967284	1.1144	1.39581	0.00521308	0.00112026	3.82586e-05	0.389268	0.49496	-0.39184	0.156698	0.0707527	0.169519
Solyc02g071610	-0.491583	-0.802648	-1.16838	0.176984	0.021306	0.000644422	-2.99537	-1.94966	-2.83015	2.93233e-30	2.22402e-13	5.16794e-27
Solyc02g071620	0.618676	-0.312155	-1.18197	0.110574	0.449972	0.0015033	-2.39453	-2.16918	-2.84317	4.21583e-17	4.08911e-14	1.81704e-23
Solyc02g071640	-0.281998	-2.06135	-2.24034	0.509089	7.15779e-08	8.80021e-09	-1.03546	-2.01626	-1.64789	0.000792898	1.18345e-10	8.71489e-08
Solyc02g071680	0.235038	-1.4829	-1.51069	0.535386	1.98696e-05	1.9456e-05	0.140743	-0.963103	-0.296077	0.647986	0.000959143	0.332877
Solyc02g071690	-0.640382	-2.47192	-2.68898	0.660036	0.0691126	0.0542958	-2.73303	2.85824	2.31231	0.00821712	0.003463	0.0200852
Solyc02g071700	2.5539	3.70961	2.97568	1.0692e-09	1.86049e-19	9.39164e-13	-1.3322	-0.00809778	-1.44356	0.000102541	0.984412	2.98429e-05
Solyc02g071710	0.26374	1.27638	-0.847045	0.761232	0.0883543	0.285605	-2.4701	-0.767032	-2.73677	1.29774e-05	0.214932	1.56227e-06
[truncated: 10,410 more rows]

## Sheet: Supplemental Table 4
Supplemental Table 3. Biological process (BP) GO term enrichment analysis from DEG
Apical Up Regulated					Apical Down Regulated					Basal Up Regulated					Basal Down Regulated
T1					T1					T1					T1
Enrichment FDR	Genes in list	Total genes	Gene proportion	Functional Category	Enrichment FDR	Genes in list	Total genes	Gene proportion	Functional Category	Enrichment FDR	Genes in list	Total genes	Gene proportion	Functional Category	Enrichment FDR	Genes in list	Total genes	Gene proportion	Functional Category
0.0086	5	23	21.7391	Systemic acquired resistance	0.0051	2	3	66.6667	Alternative respiration	0.004	2	3	66.6667	Phosphoenolpyruvate transport	0.0039	2	2	100	Nonphotochemical quenching
0.0055	14	212	6.60377	Response to auxin	2.2e-10	9	19	47.3684	Photosynthesis, light harvesting in photosystem I	0.004	2	3	66.6667	Sulfate reduction	0.0039	2	2	100	Protein heterooligomerization
T4					2.5e-10	10	29	34.4828	Photosynthesis, light harvesting	0.004	2	3	66.6667	SnRNA modification	0.0039	2	2	100	Protein heterotrimerization
Enrichment FDR	Genes in list	Total genes		Functional Category	4.2e-07	9	44	20.4545	Protein-chromophore linkage	0.004	2	3	66.6667	Succinyl-CoA metabolic process	0.0039	2	2	100	Protein localization involved in auxin polar transport
0.0097	2	5	40	Isopentenyl diphosphate biosynthetic process, methylerythritol 4-phosphate pathway	0.00049	6	44	13.6364	de novo posttranslational protein folding	0.004	2	3	66.6667	Succinate metabolic process	0.0039	2	2	100	Energy quenching
0.0097	2	5	40	Glycogen catabolic process	0.00049	6	44	13.6364	Chaperone cofactor-dependent protein refolding	0.004	2	3	66.6667	Asparagine biosynthetic process	0.0096	2	3	66.6667	Protein import into chloroplast thylakoid membrane
0.0023	3	12	25	Isopentenyl diphosphate metabolic process	0.00049	6	45	13.3333	Rhythmic process	0.00032	3	5	60	Mitochondrial DNA replication	0.0096	2	3	66.6667	Protein trimerization
0.0023	3	12	25	Isopentenyl diphosphate biosynthetic process	0.00049	6	45	13.3333	Circadian rhythm	0.00063	3	6	50	Mitochondrial DNA metabolic process	1.5e-06	6	12	50	Photosynthetic electron transport in photosystem I
0.0082	6	145	4.13793	Alpha-amino acid biosynthetic process	0.00021	7	56	12.5	de novo protein folding	9.8e-05	5	20	25	Proteasomal ubiquitin-independent protein catabolic process	1.5e-06	6	12	50	Regulation of mitotic spindle organization
0.0014	9	249	3.61446	Alpha-amino acid metabolic process	0.0074	4	34	11.7647	MRNA cis splicing, via spliceosome	0.004	3	12	25	Positive regulation of helicase activity	1.5e-06	6	12	50	Regulation of spindle organization
0.0075	7	197	3.5533	Phospholipid metabolic process	0.0015	6	58	10.3448	Cellular response to heat	0.00091	4	17	23.5294	Formation of cytoplasmic translation initiation complex	5e-07	7	16	43.75	Regulation of microtubule cytoskeleton organization
0.0052	10	387	2.58398	Cellular amino acid metabolic process	0.0017	6	60	10	Chaperone-mediated protein folding	2e-05	6	26	23.0769	rRNA modification	0.0028	3	7	42.8571	Cell junction assembly
0.0014	13	534	2.43446	Generation of precursor metabolites and energy	0.0041	5	50	10	Protein refolding	0.0048	3	13	23.0769	Regulation of helicase activity	0.0028	3	7	42.8571	Cell-cell junction assembly
0.00035	19	882	2.1542	Carboxylic acid metabolic process	1e-06	13	134	9.70149	Photosynthesis, light reaction	0.0048	3	13	23.0769	Chorismate biosynthetic process	1.9e-07	8	21	38.0952	Regulation of microtubule-based process
0.00035	19	916	2.07424	Oxoacid metabolic process	0.00015	10	126	7.93651	Response to heat	0.0016	4	20	20	Mitochondrial mRNA modification	0.004	3	8	37.5	Cell junction organization
0.00035	19	918	2.06972	Organic acid metabolic process	9.5e-07	17	242	7.02479	Photosynthesis	0.0016	4	20	20	Mitochondrial RNA modification	0.004	3	8	37.5	Cell-cell junction organization
0.0097	12	616	1.94805	Small molecule biosynthetic process	0.0041	7	108	6.48148	Regulation of post-embryonic development	0.0071	3	15	20	Chorismate metabolic process	2.9e-05	7	30	23.3333	Microtubule cytoskeleton organization involved in mitosis
0.0075	16	957	1.67189	Carbohydrate metabolic process	0.0097	6	95	6.31579	Cell morphogenesis	1.1e-05	7	36	19.4444	Maturation of LSU-rRNA	2.9e-05	7	30	23.3333	Mitotic spindle organization
0.00068	25	1565	1.59744	Small molecule metabolic process	3e-05	15	251	5.9761	Response to radiation	0.0023	4	22	18.1818	rRNA methylation	9.3e-07	10	47	21.2766	Regulation of cytoskeleton organization
T8					7.4e-05	14	239	5.85774	Response to light stimulus	1.4e-07	10	56	17.8571	Ribosomal large subunit assembly	1.9e-05	9	53	16.9811	Positive regulation of cell proliferation
Enrichment FDR	Genes in list	Total genes	Gene proportion	Functional Category	0.0012	11	208	5.28846	Protein folding	0.0097	3	17	17.6471	snRNA metabolic process	6.6e-07	12	71	16.9014	Regulation of mitotic nuclear division
0.0057	2	5	40	Cotyledon development	0.0022	10	193	5.18135	Regulation of developmental process	0.0097	3	17	17.6471	Methionine biosynthetic process	2.1e-05	9	54	16.6667	Spindle organization
4.9e-05	4	12	33.3333	Regulation of mitotic spindle organization	0.0062	8	155	5.16129	Regulation of multicellular organismal development	0.00071	5	30	16.6667	Sulfur amino acid biosynthetic process	1.1e-10	20	122	16.3934	Regulation of mitotic cell cycle
4.9e-05	4	12	33.3333	Regulation of spindle organization	0.008	8	162	4.93827	Regulation of multicellular organismal process	0.0029	4	24	16.6667	Cytoplasmic translational initiation	0.0011	6	37	16.2162	Plant-type secondary cell wall biogenesis
6.4e-06	5	16	31.25	Regulation of microtubule cytoskeleton organization	0.0041	10	218	4.58716	Response to temperature stimulus	3.4e-13	19	116	16.3793	Ribosomal large subunit biogenesis	1.4e-06	12	77	15.5844	Activation of protein kinase activity
2.1e-05	5	21	23.8095	Regulation of microtubule-based process	0.0048	10	224	4.46429	Anatomical structure morphogenesis	7.9e-06	8	49	16.3265	Translational elongation	1.4e-06	12	77	15.5844	Regulation of nuclear division
8.2e-05	5	30	16.6667	Microtubule cytoskeleton organization involved in mitosis	5.1e-06	26	629	4.13355	Response to abiotic stimulus	0.00082	5	31	16.129	Aspartate family amino acid biosynthetic process	1.3e-05	10	65	15.3846	Regulation of cyclin-dependent protein serine/threonine kinase activity
8.2e-05	5	30	16.6667	Mitotic spindle organization	0.0018	18	534	3.37079	Generation of precursor metabolites and energy	0.0032	4	25	16	Protein import into mitochondrial matrix	1.3e-05	10	65	15.3846	Regulation of cyclin-dependent protein kinase activity
0.0042	3	18	16.6667	Phenylpropanoid catabolic process	0.0082	14	434	3.22581	Post-embryonic development	0.0032	4	25	16	Pyrimidine ribonucleotide metabolic process	0.0045	5	33	15.1515	Chlorophyll metabolic process
0.0042	3	18	16.6667	Lignin catabolic process	0.0014	25	873	2.86369	Anatomical structure development	0.0032	4	25	16	Pyrimidine ribonucleotide biosynthetic process	4.7e-11	23	154	14.9351	Regulation of protein kinase activity
8.5e-07	8	54	14.8148	Spindle organization	0.0041	26	1033	2.51694	Developmental process	7.6e-11	16	102	15.6863	Ribosome assembly	5.4e-05	9	61	14.7541	Photosynthetic electron transport chain
5.7e-08	10	72	13.8889	Microtubule-based movement	0.00052	44	1881	2.33918	Regulation of RNA metabolic process	1.2e-05	8	52	15.3846	Protein targeting to mitochondrion	5.4e-05	9	61	14.7541	Regulation of cell proliferation
2.1e-08	11	84	13.0952	Movement of cell or subcellular component	0.0012	44	1963	2.24147	Regulation of nucleobase-containing compound metabolic process	1.9e-05	8	56	14.2857	Protein localization to mitochondrion	1.9e-09	19	132	14.3939	Regulation of cell cycle process
5.1e-05	6	47	12.766	Regulation of cytoskeleton organization	0.00033	54	2434	2.21857	Regulation of cellular metabolic process	1.9e-05	8	56	14.2857	Establishment of protein localization to mitochondrion	6.4e-11	23	162	14.1975	Regulation of kinase activity
9.6e-12	19	216	8.7963	Microtubule-based process	0.0011	47	2130	2.20657	Regulation of gene expression	0.0044	4	28	14.2857	mRNA modification	4.2e-06	12	86	13.9535	Positive regulation of protein kinase activity
8.5e-07	11	132	8.33333	Regulation of cell cycle process	0.00021	58	2640	2.19697	Regulation of metabolic process	1.5e-25	42	314	13.3758	Ribosome biogenesis	4.5e-06	12	87	13.7931	Positive regulation of kinase activity
3.3e-06	10	120	8.33333	Microtubule cytoskeleton organization	0.0027	40	1823	2.19419	Regulation of nucleic acid-templated transcription	3.3e-06	10	78	12.8205	Ribosomal small subunit biogenesis	6.4e-11	24	179	13.4078	Regulation of transferase activity
3.4e-06	10	122	8.19672	Regulation of mitotic cell cycle	0.0027	40	1823	2.19419	Regulation of RNA biosynthetic process	0.00065	6	47	12.766	Maturation of SSU-rRNA	6.3e-06	12	90	13.3333	Positive regulation of protein phosphorylation
0.0072	4	53	7.54717	Positive regulation of cell proliferation	0.004	39	1810	2.1547	Regulation of transcription, DNA-templated	2.3e-13	23	184	12.5	rRNA processing	3.1e-06	13	100	13	Positive regulation of transferase activity
0.0032	5	71	7.04225	Regulation of mitotic nuclear division	0.0028	42	1956	2.14724	Regulation of macromolecule biosynthetic process	1.5e-05	9	72	12.5	Mitochondrial transport	5.4e-05	10	77	12.987	Regulation of protein serine/threonine kinase activity
0.0042	5	77	6.49351	Activation of protein kinase activity	0.0027	43	2012	2.13718	Nucleic acid-templated transcription	0.00019	7	56	12.5	Mitochondrial transmembrane transport	2.5e-10	23	178	12.9213	Regulation of protein phosphorylation
0.0042	5	77	6.49351	Regulation of nuclear division	0.0028	43	2021	2.12766	RNA biosynthetic process	0.00071	6	48	12.5	Aspartate family amino acid metabolic process	8.2e-06	12	93	12.9032	Positive regulation of phosphorus metabolic process
0.0046	5	79	6.32911	Cell proliferation	0.0034	42	1979	2.12228	Regulation of cellular biosynthetic process	0.0023	5	40	12.5	Sulfur amino acid metabolic process	8.2e-06	12	93	12.9032	Positive regulation of phosphorylation
0.0021	6	100	6	Positive regulation of transferase activity	0.0036	42	1986	2.1148	Regulation of biosynthetic process	0.0023	5	40	12.5	Maturation of SSU-rRNA from tricistronic rRNA transcript (SSU-rRNA, 5.8S rRNA, LSU-rRNA)	8.2e-06	12	93	12.9032	Positive regulation of phosphate metabolic process
9.9e-05	9	154	5.84416	Regulation of protein kinase activity	0.0013	53	2544	2.08333	Regulation of macromolecule metabolic process	0.0025	5	41	12.1951	Mitochondrial RNA metabolic process	0.00016	9	70	12.8571	Positive regulation of cell cycle
0.006	5	86	5.81395	Positive regulation of protein kinase activity	3e-05	82	3955	2.07332	Regulation of biological process	4.8e-13	23	191	12.0419	rRNA metabolic process	5.5e-10	23	188	12.234	Regulation of phosphorylation
0.0062	5	87	5.74713	Positive regulation of kinase activity	0.0022	49	2365	2.07188	Regulation of nitrogen compound metabolic process	0.0083	4	34	11.7647	Serine family amino acid biosynthetic process	1.7e-10	26	226	11.5044	Mitotic cell cycle process
5.1e-05	10	179	5.58659	Regulation of transferase activity	0.0062	40	1941	2.06079	Regulation of cellular macromolecule biosynthetic process	0.0011	6	52	11.5385	Protein transmembrane import into intracellular organelle	0.0004	9	79	11.3924	Cell proliferation
0.00014	9	162	5.55556	Regulation of kinase activity	0.006	41	1997	2.05308	Transcription, DNA-templated	4.2e-26	48	421	11.4014	RNA modification	0.0012	8	72	11.1111	Microtubule-based movement
0.007	5	90	5.55556	Positive regulation of protein phosphorylation	0.0027	49	2389	2.05107	Regulation of primary metabolic process	1e-24	46	411	11.1922	Ribonucleoprotein complex biogenesis	1.6e-05	13	118	11.0169	Positive regulation of protein modification process
2.5e-05	11	200	5.5	Regulation of organelle organization	0.0011	60	2970	2.0202	Response to stimulus	0.0035	5	45	11.1111	Pyrimidine nucleotide metabolic process	1.1e-08	22	200	11	Regulation of organelle organization
0.0072	5	91	5.49451	Leaf development	6.8e-05	90	4593	1.9595	Biological regulation	0.0098	4	36	11.1111	Ribosomal small subunit assembl	1.8e-05	13	120	10.8333	Microtubule cytoskeleton organization
2.5e-05	11	201	5.47264	Cytoskeleton organization	0.002	68	3615	1.88105	Regulation of cellular process	0.0038	5	46	10.8696	Tricarboxylic acid cycle	0.00063	9	84	10.7143	Movement of cell or subcellular component
0.0075	5	93	5.37634	Positive regulation of phosphorus metabolic process	0.0022	69	3699	1.86537	Nucleic acid metabolic process	0.0038	5	46	10.8696	Citrate metabolic process	2.3e-05	13	123	10.5691	Mitotic nuclear division
0.0075	5	93	5.37634	Positive regulation of phosphorylation	0.0041	66	3614	1.82623	Gene expression	0.0043	5	48	10.4167	Tricarboxylic acid metabolic process	0.0085	6	57	10.5263	Porphyrin-containing compound metabolic process
0.0075	5	93	5.37634	Positive regulation of phosphate metabolic process	0.0097	58	3213	1.80517	RNA metabolic process	1.1e-10	21	202	10.396	Ribonucleoprotein complex assembly	5.3e-10	27	260	10.3846	Mitotic cell cycle
1.4e-05	12	226	5.30973	Regulation of cell cycle	0.0059	73	4179	1.74683	Nucleobase-containing compound metabolic process	0.00019	8	77	10.3896	Cytoplasmic translation	3.7e-08	23	235	9.78723	Regulation of phosphate metabolic process
1.4e-05	12	226	5.30973	Mitotic cell cycle process	0.0059	76	4393	1.73003	Heterocycle metabolic process	2.6e-10	21	212	9.90566	Ribonucleoprotein complex subunit organization	3.7e-08	23	235	9.78723	Regulation of phosphorus metabolic process
0.0093	5	98	5.10204	Regulation of defense response	0.0062	77	4484	1.71722	Cellular aromatic compound metabolic process	0.0013	7	77	9.09091	Nucleoside diphosphate phosphorylation	8e-08	22	226	9.73451	Regulation of cell cycle
0.0042	6	118	5.08475	Positive regulation of protein modification process	0.0098	76	4502	1.68814	Biosynthetic process	0.0031	6	66	9.09091	RNA methylation	1.8e-07	21	216	9.72222	Microtubule-based process
0.00027	9	178	5.05618	Regulation of protein phosphorylation	0.0097	77	4570	1.6849	Organic cyclic compound metabolic process	2.1e-29	65	719	9.04033	Peptide biosynthetic process	4.7e-11	34	357	9.52381	Cell cycle process
1.2e-07	18	357	5.04202	Cell cycle process	T4					1.6e-07	16	177	9.03955	Organelle assembly	8e-08	23	247	9.31174	Regulation of cellular component organization
1.1e-05	13	260	5	Mitotic cell cycle	Enrichment FDR	Genes in list	Total genes	Gene proportion	Functional Category	0.0014	7	78	8.97436	Nucleotide phosphorylation	4.8e-08	24	260	9.23077	Regulation of protein modification process
0.0099	5	100	5	Meiotic cell cycle	0.0015	22	719	3.05981	Peptide biosynthetic process	9.1e-29	64	716	8.93855	Translation	6.8e-06	17	187	9.09091	Nuclear division
2.7e-05	12	247	4.8583	Regulation of cellular component organization	0.0015	23	773	2.97542	Amide biosynthetic process	9.6e-30	68	773	8.7969	Amide biosynthetic process	4.2e-06	18	201	8.95522	Cytoskeleton organization
0.00041	9	188	4.78723	Regulation of phosphorylation	0.0015	22	716	3.07263	Translation	0.0016	7	80	8.75	Dicarboxylic acid metabolic process	0.0011	11	134	8.20896	Photosynthesis, light reaction
1.4e-07	20	458	4.36681	Cell cycle	0.0041	24	910	2.63736	Cellular amide metabolic process	0.0017	7	81	8.64198	Nucleoside diphosphate metabolic process	0.00017	14	172	8.13953	Positive regulation of cellular protein metabolic process
0.002	8	187	4.27807	Nuclear division	0.0041	22	783	2.80971	Peptide metabolic process	2.1e-28	66	783	8.42912	Peptide metabolic process	0.0002	14	175	8	Positive regulation of protein metabolic process
0.0097	6	147	4.08163	Polysaccharide catabolic process	T8					2e-05	12	145	8.27586	Mitochondrion organization	5.5e-10	36	458	7.86026	Cell cycle
0.0052	7	172	4.06977	Positive regulation of cellular protein metabolic process	Enrichment FDR	Genes in list	Total genes	Gene proportion	Functional Category	1.8e-12	30	368	8.15217	ncRNA processing	0.0092	8	102	7.84314	Plant-type cell wall biogenesis
0.0056	7	175	4	Positive regulation of protein metabolic process	No significant enrichment found					0.0023	7	86	8.13953	Sulfur compound biosynthetic process	4.1e-05	18	242	7.43802	Photosynthesis
0.00091	10	260	3.84615	Regulation of protein modification process	T1-T4					9.6e-30	73	910	8.02198	Cellular amide metabolic process	7.8e-05	17	230	7.3913	Organelle fission
0.0019	9	235	3.82979	Regulation of phosphate metabolic process	Enrichment FDR	Genes in list	Total genes	Gene proportion	Functional Category	0.005	6	75	8	Intracellular protein transmembrane transport	0.0044	10	136	7.35294	Cofactor catabolic process
0.0019	9	235	3.82979	Regulation of phosphorus metabolic process	No significant enrichment found					6.6e-14	35	448	7.8125	ncRNA metabolic process	3.2e-07	30	435	6.89655	Regulation of cellular protein metabolic process
0.0057	8	230	3.47826	Organelle fission	T4-T8					0.0071	6	81	7.40741	Protein transmembrane transport	5.1e-07	30	446	6.72646	Regulation of protein metabolic process
0.0069	8	240	3.33333	Drug catabolic process	Enrichment FDR	Genes in list	Total genes	Gene proportion	Functional Category	1.3e-06	17	234	7.26496	Sulfur compound metabolic process	0.00045	16	240	6.66667	Drug catabolic process
0.00097	13	435	2.98851	Regulation of cellular protein metabolic process	0.0021	4	18	22.2222	Phenylpropanoid catabolic process	0.0001	12	170	7.05882	Cellular amino acid biosynthetic process	0.0014	14	213	6.57277	Positive regulation of catalytic activity
0.0012	13	446	2.9148	Regulation of protein metabolic process	0.0021	4	18	22.2222	Lignin catabolic process	0.0024	8	115	6.95652	Nucleobase-containing small molecule biosynthetic process	0.0019	14	219	6.39269	Positive regulation of molecular function
0.0019	14	536	2.61194	Regulation of catalytic activity	0.0098	3	14	21.4286	Cell fate specification	0.0023	9	143	6.29371	Cell redox homeostasis	7.6e-07	33	536	6.15672	Regulation of catalytic activity
0.00021	19	742	2.56065	Positive regulation of cellular process	0.001	6	37	16.2162	Plant-type secondary cell wall biogenesis	0.0024	9	145	6.2069	Alpha-amino acid biosynthetic process	2.2e-06	33	567	5.82011	Regulation of molecular function
0.00013	21	847	2.47934	Positive regulation of biological process	2e-06	14	143	9.79021	Cell redox homeostasis	1e-28	91	1502	6.05859	Organonitrogen compound biosynthetic process	0.001	18	314	5.73248	Electron transport chain
0.0029	14	567	2.46914	Regulation of molecular function	0.0019	10	156	6.41026	Cell wall biogenesis	0.0053	8	135	5.92593	Nucleoside triphosphate biosynthetic process	0.0077	14	259	5.40541	Cellular homeostasis
0.0025	26	1482	1.75439	Organelle organization	5.4e-05	16	259	6.17761	Cellular homeostasis	1.4e-06	22	387	5.68475	Cellular amino acid metabolic process	1.3e-05	37	742	4.98652	Positive regulation of cellular process
0.002	35	2236	1.5653	Cellular component organization	0.0077	8	137	5.83942	Cell wall macromolecule metabolic process	0.0043	9	162	5.55556	Anion transmembrane transport	1.7e-05	40	847	4.72255	Positive regulation of biological process
0.0056	36	2497	1.44173	Cellular component organization or biogenesis	0.0012	15	314	4.77707	Electron transport chain	6.4e-08	28	511	5.47945	Cellular protein-containing complex assembly	0.0013	25	534	4.68165	Generation of precursor metabolites and energy
T1-T4					0.0021	16	401	3.99002	Homeostatic process	4e-16	59	1079	5.46803	Cellular component biogenesis	0.0052	20	430	4.65116	Cell wall organization or biogenesis
Enrichment FDR	Genes in list	Total genes	Gene proportion	Functional Category	0.0019	17	430	3.95349	Cell wall organization or biogenesis	3.5e-08	30	563	5.3286	Protein-containing complex assembly	0.00054	29	629	4.61049	Response to abiotic stimulus
No significant enrichment found					0.0089	17	534	3.18352	Generation of precursor metabolites and energy	0.0079	9	179	5.02793	Ribonucleotide biosynthetic process	0.0028	24	531	4.51977	Cofactor metabolic process
T4-T8					0.0019	46	1941	2.36991	Regulation of cellular macromolecule biosynthetic process	2.8e-08	33	661	4.99244	Protein-containing complex subunit organization	0.0039	26	611	4.25532	Positive regulation of nitrogen compound metabolic process
Enrichment FDR	Genes in list	Total genes	Gene proportion	Functional Category	0.0019	46	1956	2.35174	Regulation of macromolecule biosynthetic process	0.0023	12	242	4.95868	Nucleoside phosphate biosynthetic process	0.0039	26	614	4.23453	Positive regulation of macromolecule metabolic process
0.0054	15	531	2.82486	Cofactor metabolic process	0.0021	46	1979	2.32441	Regulation of cellular biosynthetic process	0.0096	9	185	4.86486	Proteasome-mediated ubiquitin-dependent protein catabolic process	0.0044	26	621	4.1868	Positive regulation of cellular metabolic process
0.0054	15	534	2.80899	Generation of precursor metabolites and energy	0.0031	42	1810	2.32044	Regulation of transcription, DNA-templated	0.0096	9	185	4.86486	Ribose phosphate biosynthetic process	0.0062	26	638	4.07524	Positive regulation of metabolic process
0.0023	19	694	2.73775	Drug metabolic process	0.0021	46	1986	2.31621	Regulation of biosynthetic process	1.9e-05	22	457	4.814	Organic acid biosynthetic process	0.0092	27	694	3.89049	Drug metabolic process
0.0089	16	629	2.54372	Response to abiotic stimulus	0.0031	42	1823	2.30389	Regulation of nucleic acid-templated transcription	1.9e-05	22	457	4.814	Carboxylic acid biosynthetic process	0.00038	54	1482	3.64372	Organelle organization
0.0051	21	882	2.38095	Carboxylic acid metabolic process	0.0031	42	1823	2.30389	Regulation of RNA biosynthetic process	0.0035	12	259	4.6332	Cellular homeostasis	0.00011	76	2236	3.39893	Cellular component organization
0.0054	21	916	2.29258	Oxoacid metabolic process	0.0025	45	1963	2.29241	Regulation of nucleobase-containing compound metabolic process	0.0058	11	242	4.54545	tRNA metabolic process	0.0062	45	1334	3.37331	Protein phosphorylation
0.0054	21	918	2.28758	Organic acid metabolic process	0.0031	43	1881	2.28602	Regulation of RNA metabolic process	9.3e-09	40	882	4.53515	Carboxylic acid metabolic process	0.00028	81	2497	3.24389	Cellular component organization or biogenesis
5.6e-05	43	2029	2.11927	Oxidation-reduction process	0.0089	43	1997	2.15323	Transcription, DNA-templated	3.2e-07	33	734	4.49591	Cellular component assembly	0.0074	85	2970	2.86195	Response to stimulus
0.0019	32	1565	2.04473	Small molecule metabolic process	0.009	43	2012	2.13718	Nucleic acid-templated transcription	0.0071	11	249	4.41767	Alpha-amino acid metabolic process	0.0077	100	3615	2.76625	Regulation of cellular process
0.0054	28	1446	1.93638	Response to stress	0.0093	43	2021	2.12766	RNA biosynthetic process	8.9e-06	27	616	4.38312	Small molecule biosynthetic process	T4
0.0019	50	2970	1.6835	Response to stimulus	0.0089	45	2130	2.11268	Regulation of gene expression	0.0035	13	297	4.3771	Anion transport	Enrichment FDR	Genes in list	Total genes	Gene proportion	Functional Category
T1-T8					0.0012	75	3615	2.07469	Regulation of cellular process	2.7e-08	40	916	4.36681	Oxoacid metabolic process	0.0036	9	373	2.41287	Defense response
Enrichment FDR	Genes in list	Total genes	Gene proportion	Functional Category	0.0089	49	2365	2.07188	Regulation of nitrogen compound metabolic process	2.8e-08	40	918	4.3573	Organic acid metabolic process	0.00064	25	1810	1.38122	Regulation of transcription, DNA-templated
0.00048	2	4	50	DNA replication preinitiation complex assembly	0.0089	50	2434	2.05423	Regulation of cellular metabolic process	7e-07	33	760	4.34211	RNA processing	0.00064	25	1823	1.37137	Regulation of nucleic acid-templated transcription
0.00065	2	5	40	Double-strand break repair via break-induced replication	0.009	49	2389	2.05107	Regulation of primary metabolic process	0.0097	11	261	4.21456	Monocarboxylic acid biosynthetic process	0.00064	25	1823	1.37137	Regulation of RNA biosynthetic process
1.6e-09	6	20	30	DNA replication initiation	0.0019	78	3955	1.97219	Regulation of biological process	0.003	15	367	4.08719	Organophosphate biosynthetic process	0.00064	26	1941	1.33952	Regulation of cellular macromolecule biosynthetic process
9.4e-05	3	12	25	Nuclear DNA replication	0.0036	85	4593	1.85064	Biological regulation	0.0035	16	414	3.86473	Monocarboxylic acid metabolic process	0.00064	26	1956	1.32924	Regulation of macromolecule biosynthetic process
0.0045	2	15	13.3333	DNA replication checkpoint	T1-T8					7.9e-14	106	3210	3.30218	Cellular nitrogen compound biosynthetic process	0.00065	25	1881	1.32908	Regulation of RNA metabolic process
9.2e-17	14	109	12.844	DNA-dependent DNA replication	Enrichment FDR	Genes in list	Total genes	Gene proportion	Functional Category	9.2e-15	117	3614	3.23741	Gene expression	0.00064	26	1963	1.3245	Regulation of nucleobase-containing compound metabolic process
8.3e-05	4	36	11.1111	Cell cycle DNA replication	0.0078	3	61		Negative regulation of response to stimulus	2.6e-09	79	2497	3.1638	Cellular component organization or biogenesis	0.00064	26	1979	1.31379	Regulation of cellular biosynthetic process
2.1e-15	14	142	9.85915	DNA replication	T1-T4-T8					9.7e-06	49	1565	3.13099	Small molecule metabolic process	0.00064	26	1986	1.30916	Regulation of biosynthetic process
0.00081	3	32	9.375	DNA integrity checkpoint	Enrichment FDR	Genes in list	Total genes	Gene proportion	Functional Category	0.0046	23	742	3.09973	Organonitrogen compound catabolic process	0.0016	25	1997	1.25188	Transcription, DNA-templated
0.0012	3	38	7.89474	Regulation of DNA replication	6.9e-16	21	70	30	Auxin-activated signaling pathway	3.2e-15	132	4282	3.08267	Cellular biosynthetic process	0.0016	25	2012	1.24254	Nucleic acid-templated transcription
0.00034	4	56	7.14286	Nucleosome assembly	0.00037	5	17	29.4118	Response to karrikin	2.9e-15	134	4371	3.06566	Organic substance biosynthetic process	0.0016	25	2021	1.23701	RNA biosynthetic process
1.2e-06	7	104	6.73077	Protein-DNA complex assembly	1.3e-15	21	74	28.3784	Cellular response to auxin stimulus	1e-14	135	4502	2.99867	Biosynthetic process	0.0033	25	2130	1.17371	Regulation of gene expression
0.00044	4	62	6.45161	Chromatin assembly	0.0083	4	19	21.0526	Negative regulation of transferase activity	1e-09	95	3213	2.95674	RNA metabolic process	0.005	26	2351	1.10591	Nucleobase-containing compound biosynthetic process
0.00045	4	63	6.34921	DNA duplex unwinding	0.0083	4	19	21.0526	Polyamine biosynthetic process	7.8e-09	92	3197	2.8777	Cellular macromolecule biosynthetic process	0.005	26	2365	1.09937	Regulation of nitrogen compound metabolic process
0.0024	3	49	6.12245	Cell cycle checkpoint	0.0026	5	25	20	Gravitropism	8.4e-09	93	3253	2.8589	Macromolecule biosynthetic process	0.0054	26	2389	1.08832	Regulation of primary metabolic process
0.00048	4	66	6.06061	DNA geometric change	0.003	5	26	19.2308	Fluid transport	6e-10	106	3724	2.8464	Cellular protein metabolic process	0.005	27	2503	1.07871	Heterocycle biosynthetic process
2.9e-06	7	120	5.83333	Protein-DNA complex subunit organization	0.003	5	26	19.2308	Water transport	0.0012	38	1351	2.81273	Transmembrane transport	0.0067	26	2434	1.0682	Regulation of cellular metabolic process
0.00055	4	70	5.71429	DNA packaging	0.003	5	26	19.2308	Response to gravity	7.7e-10	115	4203	2.73614	Protein metabolic process	0.0096	27	2640	1.02273	Organic cyclic compound biosynthetic process
0.00055	4	71	5.6338	Nucleosome organization	0.0076	5	32	15.625	Tropism	2.8e-08	100	3699	2.70343	Nucleic acid metabolic process	0.005	35	3615	0.968188	Regulation of cellular process
0.00055	4	71	5.6338	Chromatin assembly or disassembly	6.8e-05	12	108	11.1111	Amine metabolic process	4e-10	123	4570	2.69147	Organic cyclic compound metabolic process	T8
8.2e-07	8	148	5.40541	DNA conformation change	7.3e-08	22	212	10.3774	Response to auxin	4.6e-09	112	4179	2.68007	Nucleobase-containing compound metabolic process	Enrichment FDR	Genes in list	Total genes	Gene proportion	Functional Category
0.00073	4	80	5	Negative regulation of cell cycle	4e-08	28	324	8.64198	Hormone-mediated signaling pathway	2e-09	119	4484	2.65388	Cellular aromatic compound metabolic process	0.0051	3	14	21.4286	Flavonoid biosynthetic process
0.0042	3	60	5	Double-strand break repair via homologous recombination	2.2e-08	30	352	8.52273	Cellular response to hormone stimulus	4.7e-09	116	4393	2.64056	Heterocycle metabolic process	0.0052	3	17	17.6471	Flavonoid metabolic process
0.0046	3	63	4.7619	Mitotic sister chromatid segregation	3.1e-08	30	361	8.31025	Cellular response to endogenous stimulus	0.0029	39	1482	2.63158	Organelle organization	0.0052	4	43	9.30233	Cellular polysaccharide catabolic process
0.0046	3	64	4.6875	Recombinational repair	3e-08	33	427	7.72834	Cellular response to organic substance	0.0053	34	1292	2.63158	Organic substance catabolic process	0.0052	5	79	6.32911	Steroid biosynthetic process
0.00044	5	123	4.06504	Mitotic nuclear division	0.0087	10	135	7.40741	Hormone biosynthetic process	4.3e-05	78	3142	2.4825	Macromolecule modification	0.0076	5	95	5.26316	Steroid metabolic process
0.0071	3	77	3.8961	Regulation of nuclear division	0.0019	15	227	6.60793	Regulation of hormone levels	0.0023	54	2236	2.41503	Cellular component organization	0.0076	7	211	3.31754	Cellular polysaccharide metabolic process
0.0077	3	80	3.75	Sister chromatid segregation	4.1e-08	42	666	6.30631	Cellular response to chemical stimulus	T4					0.0052	8	254	3.14961	Carbohydrate catabolic process
3.9e-05	7	187	3.74332	Nuclear division	0.0063	16	284	5.6338	Response to inorganic substance	Enrichment FDR	Genes in list	Total genes	Gene proportion	Functional Category	0.0011	11	354	3.10734	Polysaccharide metabolic process
0.00011	7	230	3.04348	Organelle fission	1e-05	35	634	5.5205	Response to hormone	0.004	2	5	40	Sesquiterpene metabolic process	0.0037	10	343	2.91545	Cellular carbohydrate metabolic process
9.9e-10	16	542	2.95203	DNA metabolic process	1.3e-05	35	643	5.44323	Response to endogenous stimulus	0.004	2	5	40	Sesquiterpene biosynthetic process	0.0051	11	452	2.43363	Lipid biosynthetic process
0.00055	6	226	2.65487	Regulation of cell cycle	0.0066	18	343	5.24781	Response to external stimulus	5.1e-05	4	16	25	Regulation of microtubule cytoskeleton organization	0.0076	10	429	2.331	Carbohydrate derivative biosynthetic process
0.00055	6	226	2.65487	Mitotic cell cycle process	7.3e-08	56	1082	5.1756	Signal transduction	0.00067	3	12	25	Regulation of mitotic spindle organization	9.6e-05	21	957	2.19436	Carbohydrate metabolic process
9e-08	14	553	2.53165	Chromosome organization	7.7e-08	56	1086	5.15654	Signaling	0.00067	3	12	25	Regulation of spindle organization	0.00054	18	844	2.1327	Lipid metabolic process
0.00097	6	260	2.30769	Mitotic cell cycle	4e-08	61	1202	5.07488	Cell communication	0.00015	4	21	19.0476	Regulation of microtubule-based process	T1-T4
0.00021	8	357	2.2409	Cell cycle process	8.9e-05	37	770	4.80519	Response to organic substance	0.00056	4	30	13.3333	Microtubule cytoskeleton organization involved in mitosis	Enrichment FDR	Genes in list	Total genes	Gene proportion	Functional Category
0.00069	7	345	2.02899	Chromatin organization	0.0007	30	629	4.76948	Response to abiotic stimulus	0.00056	4	30	13.3333	Mitotic spindle organization	No significant enrichment found
0.0019	6	300	2	DNA repair	1.7e-05	55	1273	4.3205	Response to chemical	2.9e-06	7	53	13.2075	Positive regulation of cell proliferation	T4-T8
0.00018	9	458	1.96507	Cell cycle	9.3e-08	80	1854	4.31499	Cellular response to stimulus	6.1e-06	7	61	11.4754	Regulation of cell proliferation	Enrichment FDR	Genes in list	Total genes	Gene proportion	Functional Category
0.0025	6	321	1.86916	Cellular response to DNA damage stimulus	0.0051	32	777	4.1184	Regulation of biological quality	3.3e-05	6	54	11.1111	Spindle organization	0.0027	5	57	8.77193	Response to nutrient levels
0.002	8	563	1.42096	Protein-containing complex assembly	3.1e-06	74	1810	4.0884	Regulation of transcription, DNA-templated	8.4e-06	7	65	10.7692	Regulation of cyclin-dependent protein serine/threonine kinase activity	0.0081	4	46	8.69565	Cellular response to nutrient levels
0.0046	7	507	1.38067	Negative regulation of cellular process	3.4e-06	74	1823	4.05924	Regulation of nucleic acid-templated transcription	8.4e-06	7	65	10.7692	Regulation of cyclin-dependent protein kinase activity	0.0049	5	70	7.14286	Response to extracellular stimulus
0.0046	7	511	1.36986	Cellular protein-containing complex assembly	3.4e-06	74	1823	4.05924	Regulation of RNA biosynthetic process	0.00022	5	47	10.6383	Regulation of cytoskeleton organization	0.0012	11	343	3.207	Response to external stimulus
0.0012	9	661	1.36157	Protein-containing complex subunit organization	2.9e-06	78	1941	4.01855	Regulation of cellular macromolecule biosynthetic process	2.9e-06	8	79	10.1266	Cell proliferation	0.007	33	2970	1.11111	Response to stimulus
3.3e-06	19	1482	1.28205	Organelle organization	3.4e-06	78	1956	3.98773	Regulation of macromolecule biosynthetic process	1.3e-05	7	70	10	Positive regulation of cell cycle	T1-T8
0.0079	8	734	1.08992	Cellular component assembly	3.3e-06	79	1986	3.97784	Regulation of biosynthetic process	1.4e-05	7	71	9.85915	Regulation of mitotic nuclear division	Enrichment FDR	Genes in list	Total genes	Gene proportion	Functional Category
6.3e-06	23	2236	1.02862	Cellular component organization	7.4e-09	118	2970	3.97306	Response to stimulus	8.9e-09	12	122	9.83607	Regulation of mitotic cell cycle	0.00039	23	1565	1.46965	Small molecule metabolic process
3.3e-06	25	2497	1.0012	Cellular component organization or biogenesis	4.7e-06	78	1979	3.94138	Regulation of cellular biosynthetic process	1.6e-08	12	132	9.09091	Regulation of cell cycle process	0.00045	17	957	1.77638	Carbohydrate metabolic process
0.0077	10	1079	0.926784	Cellular component biogenesis	9.3e-06	74	1881	3.93408	Regulation of RNA metabolic process	2e-05	7	77	9.09091	Regulation of nuclear division	T1-T4-T8
9.4e-05	28	3699	0.756961	Nucleic acid metabolic process	6.5e-06	78	1997	3.90586	Transcription, DNA-templated	2e-05	7	77	9.09091	Regulation of protein serine/threonine kinase activity	Enrichment FDR	Genes in list	Total genes	Gene proportion	Functional Category
0.00042	24	3197	0.750704	Cellular macromolecule biosynthetic process	8.4e-06	78	2012	3.87674	Nucleic acid-templated transcription	0.00055	5	57	8.77193	Cytokinesis	9.3e-10	11	19	57.8947	Photosynthesis, light harvesting in photosystem I
0.00047	24	3253	0.737781	Macromolecule biosynthetic process	9.3e-06	78	2021	3.85948	RNA biosynthetic process	0.0045	4	53	7.54717	Mitotic cytokinesis	4.6e-11	14	29	48.2759	Photosynthesis, light harvesting
0.0097	14	1941	0.721278	Regulation of cellular macromolecule biosynthetic process	1.8e-05	75	1963	3.82068	Regulation of nucleobase-containing compound metabolic process	2.2e-10	17	226	7.52212	Mitotic cell cycle process	1.5e-07	12	35	34.2857	Response to hydrogen peroxide
0.0045	17	2365	0.718816	Regulation of nitrogen compound metabolic process	2.6e-05	79	2130	3.70892	Regulation of gene expression	0.0048	4	54	7.40741	Cytoskeleton-dependent cytokinesis	0.00052	6	18	33.3333	Photosystem II assembly
0.0046	17	2389	0.711595	Regulation of primary metabolic process	1e-05	87	2351	3.70055	Nucleobase-containing compound biosynthetic process	9e-07	11	154	7.14286	Regulation of protein kinase activity	0.0089	4	12	33.3333	Abscisic acid metabolic process
0.0055	17	2434	0.698439	Regulation of cellular metabolic process	1e-05	88	2389	3.68355	Regulation of primary metabolic process	0.0054	4	56	7.14286	Nucleosome assembly	0.0089	4	12	33.3333	Apocarotenoid metabolic process
0.00048	28	4179	0.670017	Nucleobase-containing compound metabolic process	1.2e-05	87	2365	3.67865	Regulation of nitrogen compound metabolic process	2.2e-10	18	260	6.92308	Mitotic cell cycle	0.0089	4	12	33.3333	Tertiary alcohol metabolic process
0.008	17	2544	0.668239	Regulation of macromolecule metabolic process	1.2e-05	89	2434	3.65653	Regulation of cellular metabolic process	1.2e-06	11	162	6.79012	Regulation of kinase activity	0.00097	6	20	30	Response to high light intensity
0.00081	28	4393	0.637378	Heterocycle metabolic process	5.7e-08	131	3615	3.62379	Regulation of cellular process	4.6e-07	12	179	6.70391	Regulation of transferase activity	8.5e-06	11	44	25	Protein-chromophore linkage
0.00069	29	4570	0.634573	Organic cyclic compound metabolic process	2.2e-08	143	3955	3.61568	Regulation of biological process	3.5e-05	8	120	6.66667	Microtubule cytoskeleton organization	0.00013	9	38	23.6842	Protein complex oligomerization
0.0011	28	4484	0.624442	Cellular aromatic compound metabolic process	1.8e-05	90	2503	3.59569	Heterocycle biosynthetic process	9.5e-09	15	226	6.63717	Regulation of cell cycle	0.0062	6	28	21.4286	Regulation of jasmonic acid mediated signaling pathway
0.0067	25	4371	0.571951	Organic substance biosynthetic process	7.4e-09	162	4593	3.52711	Biological regulation	4.1e-05	8	123	6.50407	Mitotic nuclear division	6.1e-07	16	78	20.5128	Response to reactive oxygen species
0.0097	24	4282	0.560486	Cellular biosynthetic process	2.6e-05	93	2640	3.52273	Organic cyclic compound biosynthetic process	0.0073	4	62	6.45161	Chromatin assembly	1.9e-06	15	75	20	Response to antibiotic
0.0091	25	4502	0.555309	Biosynthetic process	4.9e-05	89	2535	3.51085	Aromatic compound biosynthetic process	2.6e-06	11	178	6.17978	Regulation of protein phosphorylation	5.4e-10	25	126	19.8413	Response to heat
T1-T4-T8					5.5e-05	89	2544	3.49843	Regulation of macromolecule metabolic process	1.2e-06	12	200	6	Regulation of organelle organization	0.00013	11	58	18.9655	Cellular response to heat
Enrichment FDR	Genes in list	Total genes	Gene proportion	Functional Category	7.3e-05	91	2640	3.44697	Regulation of metabolic process	3.5e-06	11	188	5.85106	Regulation of phosphorylation	2.1e-14	42	242	17.3554	Photosynthesis
0.0058	2	2	100	Abscisic acid homeostasis	0.00049	102	3210	3.17757	Cellular nitrogen compound biosynthetic process	3.4e-10	20	357	5.60224	Cell cycle process	5.4e-08	23	134	17.1642	Photosynthesis, light reaction
0.002	3	5	60	Glycine decarboxylation via glycine cleavage system	0.0001	138	4502	3.0653	Biosynthetic process	2.3e-06	12	216	5.55556	Microtubule-based process	0.0088	7	41	17.0732	Xyloglucan metabolic process
0.002	3	5	60	Glycine catabolic process	0.00032	130	4282	3.03596	Cellular biosynthetic process	0.0059	5	100	5	Positive regulation of transferase activity	0.0057	9	62	14.5161	Stress-activated protein kinase signaling cascade
0.0033	3	6	50	Neurotransmitter catabolic process	0.00035	132	4371	3.0199	Organic substance biosynthetic process	6.1e-06	12	247	4.8583	Regulation of cellular component organization	4.4e-08	30	218	13.7615	Response to temperature stimulus
2.9e-05	6	14	42.8571	Glycine metabolic process						0.0001	9	187	4.81283	Nuclear division	0.0017	12	90	13.3333	Organic acid transmembrane transport
0.0051	3	7	42.8571	Anion homeostasis						0.0068	5	104	4.80769	Protein-DNA complex assembly	0.0017	12	90	13.3333	Carboxylic acid transmembrane transport
4.2e-05	6	15	40	Serine family amino acid catabolic process						4.1e-10	22	458	4.80349	Cell cycle	0.00067	16	136	11.7647	Response to salt stress
0.0063	3	8	37.5	Regulation of sulfur metabolic process						1.9e-05	11	235	4.68085	Regulation of phosphate metabolic process	0.0033	13	111	11.7117	Response to water deprivation
0.0063	3	8	37.5	Cellular alcohol metabolic process						1.9e-05	11	235	4.68085	Regulation of phosphorus metabolic process	2.7e-06	27	231	11.6883	Response to drug
0.0063	3	8	37.5	Cellular alcohol biosynthetic process						0.0078	5	108	4.62963	Cell division	0.0044	13	115	11.3043	Response to water
0.0063	3	8	37.5	Cellular lipid biosynthetic process						8.8e-06	12	260	4.61538	Regulation of protein modification process	0.00074	17	152	11.1842	Response to osmotic stress
0.0063	3	8	37.5	Secondary alcohol metabolic process						0.008	5	109	4.58716	DNA-dependent DNA replication	1.8e-13	69	629	10.9698	Response to abiotic stimulus
0.0063	3	8	37.5	Secondary alcohol biosynthetic process						0.00018	9	201	4.47761	Cytoskeleton organization	1.8e-05	26	239	10.8787	Response to light stimulus
0.0063	3	8	37.5	L-serine catabolic process						0.0055	6	148	4.05405	DNA conformation change	0.0037	15	143	10.4895	Cell redox homeostasis
0.0063	3	8	37.5	Ergosterol biosynthetic process						0.00048	9	230	3.91304	Organelle fission	0.00021	22	212	10.3774	Response to auxin
0.0063	3	8	37.5	Ergosterol metabolic process						2.7e-06	18	536	3.35821	Regulation of catalytic activity	4.2e-05	26	251	10.3586	Response to radiation
6.6e-10	13	36	36.1111	Sterol biosynthetic process						1.5e-06	19	567	3.35097	Regulation of molecular function	0.00013	27	284	9.50704	Response to inorganic substance
0.0084	3	9	33.3333	Glycine biosynthetic process						4.8e-05	14	435	3.21839	Regulation of cellular protein metabolic process	4.4e-07	48	534	8.98876	Generation of precursor metabolites and energy
4.2e-05	7	23	30.4348	Regulation of neurotransmitter levels						6e-05	14	446	3.13901	Regulation of protein metabolic process	1.7e-07	52	579	8.981	Response to oxygen-containing compound
4.2e-05	7	23	30.4348	Neurotransmitter metabolic process						3.6e-06	29	1334	2.17391	Protein phosphorylation	0.0089	18	208	8.65385	Protein folding
0.0047	4	15	26.6667	Galactose catabolic process via UDP-galactose						8.4e-06	30	1482	2.02429	Organelle organization	0.0036	22	259	8.49421	Cellular homeostasis
5.5e-11	19	79	24.0506	Steroid biosynthetic process						0.0031	15	742	2.02156	Positive regulation of cellular process	0.0057	25	324	7.71605	Hormone-mediated signaling pathway
0.0063	4	17	23.5294	Galactose catabolic process						5.3e-05	30	1668	1.79856	Phosphorylation	2.3e-06	59	770	7.66234	Response to organic substance
9.6e-10	17	74	22.973	Sterol metabolic process						0.0093	15	847	1.77096	Positive regulation of biological process	4.2e-05	48	634	7.57098	Response to hormone
0.00092	6	27	22.2222	Cellular iron ion homeostasis						1.4e-05	38	2236	1.69946	Cellular component organization	0.0044	28	373	7.5067	Defense response
0.007	4	18	22.2222	Hexose catabolic process						2.5e-05	40	2497	1.60192	Cellular component organization or biogenesis	5.8e-05	48	643	7.46501	Response to endogenous stimulus
1.2e-10	20	95	21.0526	Steroid metabolic process						0.0028	33	2407	1.371	Phosphorus metabolic process	1.6e-07	80	1082	7.39372	Signal transduction
0.0083	4	19	21.0526	Cellular response to organonitrogen compound						0.0045	32	2381	1.34397	Phosphate-containing compound metabolic process	9.6e-09	94	1273	7.38413	Response to chemical
0.00015	8	39	20.5128	Phytosteroid biosynthetic process						0.0066	48	4203	1.14204	Protein metabolic process	1.6e-07	80	1086	7.36648	Signaling
0.0039	5	25	20	L-serine metabolic process						T8					0.0021	33	449	7.34967	Intracellular signal transduction
0.0002	8	41	19.5122	Phytosteroid metabolic process						Enrichment FDR	Genes in list	Total genes	Gene proportion	Functional Category	1.6e-07	86	1202	7.15474	Cell communication
0.00011	9	49	18.3673	Serine family amino acid metabolic process						No significant enrichment found					0.0076	30	427	7.02576	Cellular response to organic substance
0.0024	6	34	17.6471	Iron ion homeostasis						T1-T4					6.4e-16	204	2970	6.86869	Response to stimulus
0.001	7	40	17.5	Lipid homeostasis						Enrichment FDR	Genes in list	Total genes	Gene proportion	Functional Category	1.8e-07	98	1446	6.77732	Response to stress
0.0027	6	35	17.1429	Response to hydrogen peroxide						0.0046	2	10	20	Peptidyl-arginine omega-N-methylation	3.5e-07	115	1823	6.30828	Regulation of nucleic acid-templated transcription
0.0031	6	36	16.6667	Cellular transition metal ion homeostasis						0.0054	2	11	18.1818	Cytidine to uridine editing	3.5e-07	115	1823	6.30828	Regulation of RNA biosynthetic process
0.0075	5	31	16.129	Brassinosteroid biosynthetic process						0.0062	2	12	16.6667	Peptidyl-arginine N-methylation	4.1e-07	114	1810	6.29834	Regulation of transcription, DNA-templated
3.1e-09	22	144	15.2778	Organic hydroxy compound biosynthetic process						0.0069	2	13	15.3846	Peptidyl-arginine modification	1.7e-07	124	1979	6.26579	Regulation of cellular biosynthetic process
0.0092	5	33	15.1515	Brassinosteroid metabolic process						0.0069	2	13	15.3846	Peptidyl-arginine methylation	1.9e-07	124	1986	6.24371	Regulation of biosynthetic process
0.0022	7	47	14.8936	Transition metal ion homeostasis						0.0085	2	15	13.3333	Base conversion or substitution editing	2.6e-07	122	1956	6.23722	Regulation of macromolecule biosynthetic process
0.0064	6	44	13.6364	Glucose metabolic process						0.0093	2	16	12.5	Starch biosynthetic process	3e-07	121	1941	6.2339	Regulation of cellular macromolecule biosynthetic process
0.001	9	68	13.2353	Response to cytokinin						0.002	3	26	11.5385	RNA phosphodiester bond hydrolysis, exonucleolytic	4.8e-07	117	1881	6.2201	Regulation of RNA metabolic process
0.0026	8	64	12.5	Oligopeptide transmembrane transport						0.00045	4	36	11.1111	Sterol biosynthetic process	6.8e-07	115	1854	6.2028	Cellular response to stimulus
0.0089	6	48	12.5	Benzene-containing compound metabolic process						0.0024	3	30	10	Glucose 6-phosphate metabolic process	7.1e-07	120	1963	6.11309	Regulation of nucleobase-containing compound metabolic process
1.4e-09	28	226	12.3894	Organic hydroxy compound metabolic process						0.00062	4	41	9.7561	Mitochondrial RNA metabolic process	3.2e-12	220	3615	6.08575	Regulation of cellular process
0.0031	8	66	12.1212	Alpha-amino acid catabolic process						0.00086	4	48	8.33333	Tricarboxylic acid metabolic process	1.4e-06	121	2012	6.01392	Nucleic acid-templated transcription
0.0061	7	58	12.069	Negative regulation of peptidase activity						0.00045	5	74	6.75676	Sterol metabolic process	1.7e-06	120	1997	6.00901	Transcription, DNA-templated
0.0061	7	58	12.069	Negative regulation of endopeptidase activity						0.0058	3	46	6.52174	Tricarboxylic acid cycle	1.5e-07	146	2434	5.99836	Regulation of cellular metabolic process
0.0063	7	59	11.8644	Regulation of endopeptidase activity						0.0058	3	46	6.52174	Citrate metabolic process	1.7e-06	121	2021	5.98714	RNA biosynthetic process
0.002	9	77	11.6883	Cellular amino acid catabolic process						0.00056	5	79	6.32911	Steroid biosynthetic process	3e-12	236	3955	5.96713	Regulation of biological process
0.0063	7	60	11.6667	Regulation of peptidase activity						0.0021	4	67	5.97015	Glycolytic process	4.1e-07	140	2365	5.91966	Regulation of nitrogen compound metabolic process
0.0069	7	61	11.4754	Negative regulation of proteolysis						0.0021	4	67	5.97015	ADP metabolic process	2.7e-06	125	2130	5.86854	Regulation of gene expression
0.0043	8	70	11.4286	Oligopeptide transport						0.0021	4	67	5.97015	ATP generation from ADP	6.5e-07	140	2389	5.86019	Regulation of primary metabolic process
0.0057	8	74	10.8108	Amino acid transmembrane transport						0.0022	4	69	5.7971	Pyruvate biosynthetic process	7.4e-07	151	2640	5.7197	Regulation of metabolic process
0.0011	11	103	10.6796	Drug transmembrane transport						0.0022	4	69	5.7971	Purine nucleoside diphosphate metabolic process	2.8e-11	260	4593	5.66079	Biological regulation
0.0063	8	77	10.3896	Amino acid transport						0.0022	4	69	5.7971	Purine ribonucleoside diphosphate metabolic process	2.6e-06	144	2544	5.66038	Regulation of macromolecule metabolic process
0.00024	14	135	10.3704	Hormone biosynthetic process						0.0023	4	71	5.6338	Ribonucleoside diphosphate metabolic process	1.3e-05	132	2351	5.61463	Nucleobase-containing compound biosynthetic process
0.005	9	90	10	Organic acid transmembrane transport						0.00093	5	95	5.26316	Steroid metabolic process	2.2e-05	139	2535	5.48323	Aromatic compound biosynthetic process
0.005	9	90	10	Carboxylic acid transmembrane transport						0.0029	4	77	5.19481	Nucleoside diphosphate phosphorylation	4.4e-05	136	2503	5.43348	Heterocycle biosynthetic process
0.0053	9	91	9.89011	Pyridine-containing compound biosynthetic process						0.0093	3	58	5.17241	Plant epidermis development	0.00011	140	2640	5.30303	Organic cyclic compound biosynthetic process
0.0079	8	81	9.87654	Metal ion homeostasis						0.003	4	78	5.12821	Nucleotide phosphorylation
0.0012	12	122	9.83607	Organic acid transport						0.00045	6	118	5.08475	Nicotinamide nucleotide metabolic process
0.0012	12	122	9.83607	Carboxylic acid transport						0.0031	4	79	5.06329	Nucleotide catabolic process
0.0012	12	123	9.7561	Drug transport						0.00045	6	119	5.04202	Pyridine nucleotide metabolic process
0.0084	8	82	9.7561	Nicotinamide nucleotide biosynthetic process						0.0032	4	80	5	Nucleoside phosphate catabolic process
0.00082	13	134	9.70149	Ion homeostasis						0.0012	5	101	4.9505	Organophosphate catabolic process
3.8e-05	19	197	9.64467	Chemical homeostasis						0.0032	4	81	4.93827	Nucleoside diphosphate metabolic process
0.0088	8	83	9.63855	Pyridine nucleotide biosynthetic process						0.0033	4	82	4.87805	Nicotinamide nucleotide biosynthetic process
0.00015	18	203	8.867	Small molecule catabolic process						0.0034	4	83	4.81928	Pyridine nucleotide biosynthetic process
0.0061	10	113	8.84956	Isoprenoid biosynthetic process						0.0005	6	127	4.72441	Pyridine-containing compound metabolic process
0.0025	12	136	8.82353	Organic acid catabolic process						0.0042	4	90	4.44444	Pyruvate metabolic process
0.0025	12	136	8.82353	Carboxylic acid catabolic process						0.0043	4	91	4.3956	Pyridine-containing compound biosynthetic process
0.00028	17	194	8.76289	Hormone metabolic process						0.00066	6	137	4.37956	Oxidoreduction coenzyme metabolic process
7.6e-05	20	230	8.69565	Response to toxic substance						0.00078	6	144	4.16667	Organic hydroxy compound biosynthetic process
7.8e-05	20	231	8.65801	Response to drug						4.9e-06	11	269	4.08922	Coenzyme metabolic process
0.004	12	145	8.27586	Alpha-amino acid biosynthetic process						0.00045	7	183	3.82514	Coenzyme biosynthetic process
7.3e-08	37	452	8.18584	Lipid biosynthetic process						0.0027	5	135	3.7037	Hormone biosynthetic process
0.0063	11	136	8.08824	Isoprenoid metabolic process						2.2e-07	15	421	3.56295	RNA modification
0.0002	20	249	8.03213	Alpha-amino acid metabolic process						0.0078	4	113	3.53982	ATP biosynthetic process
0.00055	18	227	7.92952	Regulation of hormone levels						0.0078	4	113	3.53982	Isoprenoid biosynthetic process
0.00078	18	234	7.69231	Sulfur compound metabolic process						0.0032	5	143	3.4965	Ribonucleoside monophosphate biosynthetic process
0.0021	15	195	7.69231	Organic anion transport						0.00032	8	230	3.47826	Cofactor biosynthetic process
0.0032	14	183	7.65027	Coenzyme biosynthetic process						0.0082	4	115	3.47826	Nucleobase-containing small molecule biosynthetic process
0.00053	20	269	7.43494	Coenzyme metabolic process						0.0091	4	120	3.33333	Purine nucleoside triphosphate biosynthetic process
0.0074	12	162	7.40741	Anion transmembrane transport						0.0091	4	120	3.33333	Purine ribonucleoside triphosphate biosynthetic process
0.005	14	193	7.25389	Detoxification						0.0039	5	153	3.26797	Nucleoside monophosphate biosynthetic process
0.0099	12	170	7.05882	Cellular amino acid biosynthetic process						0.00086	7	218	3.21101	Nucleobase-containing compound catabolic process
1.9e-05	32	457	7.00219	Organic acid biosynthetic process						0.0015	7	248	2.82258	Cellular nitrogen compound catabolic process
1.9e-05	32	457	7.00219	Carboxylic acid biosynthetic process						0.0015	7	249	2.81124	Heterocycle catabolic process
0.0013	19	272	6.98529	Response to oxidative stress						0.0065	5	179	2.7933	Ribonucleotide biosynthetic process
7.3e-05	28	401	6.98254	Homeostatic process						0.0017	7	254	2.75591	Carbohydrate catabolic process
0.002	18	259	6.94981	Cellular homeostasis						0.0073	5	185	2.7027	Ribose phosphate biosynthetic process
0.0021	18	261	6.89655	Monocarboxylic acid biosynthetic process						0.0036	6	226	2.65487	Organic hydroxy compound metabolic process
0.0055	15	219	6.84932	Cell differentiation						0.0084	5	194	2.57732	Hormone metabolic process
0.0089	13	190	6.84211	Cellular detoxification						0.0022	7	277	2.52708	Aromatic compound catabolic process
0.0099	13	193	6.73575	Cellular response to toxic substance						0.0025	7	286	2.44755	Organic cyclic compound catabolic process
0.0014	20	297	6.73401	Anion transport						0.0015	8	334	2.39521	Ribose phosphate metabolic process
0.00024	26	387	6.71835	Cellular amino acid metabolic process						0.0062	6	261	2.29885	Monocarboxylic acid biosynthetic process
0.0037	17	254	6.69291	Carbohydrate catabolic process						0.0002	12	531	2.25989	Cofactor metabolic process
5.1e-08	52	777	6.69241	Regulation of biological quality						0.00073	10	452	2.21239	Lipid biosynthetic process
0.0021	19	284	6.69014	Response to inorganic substance						0.0022	8	367	2.17984	Organophosphate biosynthetic process
0.0051	16	240	6.66667	Drug catabolic process						1.1e-05	18	882	2.04082	Carboxylic acid metabolic process
0.0063	15	225	6.66667	Response to external biotic stimulus						0.0053	7	343	2.04082	Cellular carbohydrate metabolic process
0.0063	15	225	6.66667	Response to other organism						0.0022	9	457	1.96937	Organic acid biosynthetic process
0.0071	15	230	6.52174	Cofactor biosynthetic process						0.0022	9	457	1.96937	Carboxylic acid biosynthetic process
6.7e-06	40	616	6.49351	Small molecule biosynthetic process						1.2e-05	18	916	1.96507	Oxoacid metabolic process
0.0063	16	248	6.45161	Response to biotic stimulus						1.2e-05	18	918	1.96078	Organic acid metabolic process
4.8e-05	34	531	6.40301	Cofactor metabolic process						0.0037	8	411	1.94647	Nucleotide metabolic process
2.3e-05	37	579	6.39033	Response to oxygen-containing compound						0.0038	8	414	1.93237	Monocarboxylic acid metabolic process
0.0063	17	272	6.25	Response to lipid						0.0039	8	418	1.91388	Nucleoside phosphate metabolic process
2.5e-07	56	916	6.11354	Oxoacid metabolic process						0.0014	11	616	1.78571	Small molecule biosynthetic process
2.5e-07	56	918	6.10022	Organic acid metabolic process						6.7e-05	17	957	1.77638	Carbohydrate metabolic process
0.0013	25	414	6.03865	Monocarboxylic acid metabolic process						0.0011	12	694	1.72911	Drug metabolic process
9.5e-07	53	882	6.00907	Carboxylic acid metabolic process						0.0018	11	644	1.70807	Organophosphate metabolic process
0.0015	25	420	5.95238	Response to acid chemical						0.0043	9	534	1.68539	Generation of precursor metabolites and energy
0.0027	23	391	5.88235	Multi-organism process						0.009	8	500	1.6	Nucleobase-containing small molecule metabolic process
7.5e-06	49	844	5.80569	Lipid metabolic process						0.0041	10	639	1.56495	Ion transmembrane transport
0.0087	18	311	5.78778	Cellular response to oxygen-containing compound						0.0015	13	844	1.54028	Lipid metabolic process
2.2e-08	73	1273	5.73449	Response to chemical						3.1e-05	23	1565	1.46965	Small molecule metabolic process
1.8e-12	115	2029	5.66782	Oxidation-reduction process						2.4e-05	27	2029	1.3307	Oxidation-reduction process
0.00015	39	694	5.6196	Drug metabolic process						0.0046	15	1292	1.16099	Organic substance catabolic process
5.4e-09	86	1565	5.49521	Small molecule metabolic process						6.6e-08	52	4570	1.13786	Organic cyclic compound metabolic process
0.0096	20	367	5.44959	Organophosphate biosynthetic process						0.0065	15	1351	1.11029	Transmembrane transport
0.00089	34	629	5.40541	Response to abiotic stimulus						1.7e-06	47	4393	1.06988	Heterocycle metabolic process
0.0011	35	666	5.25526	Cellular response to chemical stimulus						0.00086	27	2640	1.02273	Organic cyclic compound biosynthetic process
0.00024	45	873	5.15464	Ion transport						1.2e-05	45	4484	1.00357	Cellular aromatic compound metabolic process
0.0021	33	643	5.13219	Response to endogenous stimulus						0.00045	32	3213	0.995954	RNA metabolic process
0.001	39	770	5.06494	Response to organic substance						5.4e-05	41	4179	0.981096	Nucleobase-containing compound metabolic process
2.7e-06	73	1446	5.04841	Response to stress						0.0014	33	3699	0.892133	Nucleic acid metabolic process
7.5e-06	68	1351	5.03331	Transmembrane transport						0.00086	38	4371	0.869366	Organic substance biosynthetic process
0.0005	47	957	4.91118	Carbohydrate metabolic process						0.00078	39	4502	0.866282	Biosynthetic process
0.0055	31	634	4.88959	Response to hormone						0.0078	33	4282	0.770668	Cellular biosynthetic process
0.0063	30	617	4.86224	Cellular lipid metabolic process						T4-T8
0.0089	30	639	4.69484	Ion transmembrane transport						Enrichment FDR	Genes in list	Total genes	Gene proportion	Functional Category
7.9e-09	135	2970	4.54545	Response to stimulus						0.004	2	3	66.6667	Anaerobic respiration
0.00068	64	1467	4.36264	Catabolic process						0.0014	4	23	17.3913	Systemic acquired resistance
0.005	45	1033	4.35624	Developmental process						1.4e-13	18	115	15.6522	Hydrogen peroxide catabolic process
0.0017	56	1292	4.33437	Organic substance catabolic process						1.6e-13	18	120	15	Hydrogen peroxide metabolic process
7.3e-05	107	2640	4.05303	Organic cyclic compound biosynthetic process						2.7e-13	18	127	14.1732	Antibiotic catabolic process
0.002	74	1854	3.99137	Cellular response to stimulus						6.9e-13	18	136	13.2353	Cofactor catabolic process
0.0005	97	2464	3.93669	Establishment of localization						2e-12	18	145	12.4138	Reactive oxygen species metabolic process
0.00071	95	2430	3.90947	Transport						1.4e-13	21	178	11.7978	Cellular oxidant detoxification
8.9e-07	178	4593	3.87546	Biological regulation						2.7e-13	21	190	11.0526	Cellular detoxification
0.00093	99	2584	3.83127	Localization						2.7e-13	21	193	10.8808	Cellular response to toxic substance
4.2e-05	166	4502	3.68725	Biosynthetic process						2.7e-13	21	193	10.8808	Detoxification
0.0061	87	2381	3.65393	Phosphate-containing compound metabolic process						1.4e-13	24	240	10	Drug catabolic process
0.00012	159	4371	3.63761	Organic substance biosynthetic process						0.01	4	40	10	Defense response, incompatible interaction
0.00079	131	3615	3.62379	Regulation of cellular process						1.9e-05	9	92	9.78261	Cell wall modification
0.0066	88	2434	3.61545	Regulation of cellular metabolic process						6.6e-12	21	230	9.13043	Response to toxic substance
0.007	87	2407	3.61446	Phosphorus metabolic process						1.5e-09	18	217	8.29493	Antibiotic metabolic process
0.0081	86	2389	3.59983	Regulation of primary metabolic process						0.0022	6	74	8.10811	Pectin catabolic process
0.0087	85	2365	3.59408	Regulation of nitrogen compound metabolic process						1.2e-09	20	272	7.35294	Response to oxidative stress
0.0011	140	3955	3.53982	Regulation of biological process						0.004	7	118	5.9322	Galacturonan metabolic process
0.0092	93	2640	3.52273	Regulation of metabolic process						0.004	7	118	5.9322	Pectin metabolic process
0.0013	149	4282	3.47968	Cellular biosynthetic process						0.01	6	102	5.88235	Innate immune response
										0.01	6	102	5.88235	Immune response
										0.0029	8	147	5.44218	Polysaccharide catabolic process
										0.00027	11	203	5.41872	Negative regulation of catalytic activity
										0.00029	11	205	5.36585	Negative regulation of molecular function
										5.2e-05	15	314	4.77707	Cell wall organization
										9.4e-05	15	331	4.53172	External encapsulating structure organization
										3.3e-09	30	666	4.5045	Cellular response to chemical stimulus
										0.00013	17	430	3.95349	Cell wall organization or biogenesis
										0.0012	14	373	3.75335	Defense response
										0.0022	13	354	3.67232	Polysaccharide metabolic process
										7.5e-06	25	694	3.60231	Drug metabolic process
										0.00015	19	531	3.57815	Cofactor metabolic process
										7.5e-06	36	1273	2.82797	Response to chemical
										7.5e-06	39	1446	2.6971	Response to stress
										0.00016	32	1245	2.57028	Cellular catabolic process
										2.9e-06	50	2029	2.46427	Oxidation-reduction process
										0.00014	36	1467	2.45399	Catabolic process
										0.0014	39	1854	2.10356	Cellular response to stimulus
										4e-05	61	2970	2.05387	Response to stimulus
										T1-T8
										Enrichment FDR	Genes in list	Total genes	Gene proportion	Functional Category
										0.00052	2	2	100	Reproductive fruiting body development
										0.00052	2	2	100	Regulation of reproductive fruiting body development
										0.00052	2	2	100	Spore-bearing structure development
										0.00052	2	2	100	Regulation of spore-bearing organ development
										T1-T4-T8
										Enrichment FDR	Genes in list	Total genes	Gene proportion	Functional Category
										0.0096	8	101	7.92079	Inorganic anion transport
										0.0093	9	122	7.37705	Organic acid transport
										0.0093	9	122	7.37705	Carboxylic acid transport
										5.1e-05	19	297	6.39731	Anion transport
										0.0096	10	162	6.17284	Anion transmembrane transport
										0.0096	11	195	5.64103	Organic anion transport
										0.0096	11	203	5.41872	Negative regulation of catalytic activity
										0.0097	11	205	5.36585	Negative regulation of molecular function
										0.0032	30	873	3.43643	Ion transport
										5.1e-05	60	2029	2.95712	Oxidation-reduction process
										0.0096	37	1351	2.73871	Transmembrane transport
										0.0096	57	2365	2.41015	Regulation of nitrogen compound metabolic process
										0.0096	57	2389	2.38594	Regulation of primary metabolic process
										0.0096	58	2434	2.38291	Regulation of cellular metabolic process
										0.0099	95	4593	2.06836	Biological regulation

## Sheet: Supplemental Table 5
Supplemental Table 4. Annotation of photosynthesis-related genes in tomato
	SolGenomics			Ensembl					KEGG
Gene Name	SolycID	Classification	ITAG4 Annotation	A.thaliana ID	A.thaliana gene name	%id. Target A.thaliana	%id. tomato gene	confidence	KEGG ID	KEGG Annotation
ATPI	Solyc01g017520	F-type ATPase	ATP synthase subunit a, chloroplastic						sly:3950464	ATP synthase CF0 subunit IV
ATPC	Solyc02g080540	F-type ATPase	ATP synthase gamma chain, chloroplastic	AT4G04640	ATPC1	84.8806	85.7909	1	sly:101253342	synthase gamma chain, chloroplastic
ATPB	Solyc06g065990	F-type ATPase	ATP synthase subunit b', chloroplastic	AT4G32260	PDE334	63.2287	64.3836	1	sly:101263124	synthase subunit b', chloroplastic
ATPC2	Solyc12g005060	F-type ATPase	ATP synthase gamma chain, chloroplastic	AT1G15700	ATPC2	63.3238	57.2539	1	sly:101257833	synthase gamma chain, chloroplastic-like
ATPD	Solyc12g056830	F-type ATPase	ATP synthase subunit delta, chloroplastic-like	AT4G09650	ATPD	55.6	59.4017	1	sly:101254882	synthase delta chain, chloroplastic
LHCA4A	Solyc03g115900	Light-harvesting complex I	Chlorophyll a-b binding protein, chloroplastic						sly:101268669	CAB11; chlorophyll a-b binding protein CAB11
LHCA1	Solyc05g056050	Light-harvesting complex I	Chlorophyll a-b binding protein, chloroplastic	AT3G54890	LHCA1	82.9268	84.6473	1	sly:101253380	chlorophyll a-b binding protein 6A, chloroplastic
LHCA4B	Solyc06g069730	Light-harvesting complex I	Chlorophyll a-b binding protein, chloroplastic	AT3G47470	LHCA4	84.4	84.0637	1	sly:101256006	CAB12; chlorophyll a-b binding protein Cab12
LHCA5	Solyc07g022900	Light-harvesting complex I	Chlorophyll a-b binding protein, chloroplastic						sly:101257186	photosystem I chlorophyll a/b-binding protein 5, chloroplastic
LHCA2	Solyc10g006230	Light-harvesting complex I	Chlorophyll a-b binding protein, chloroplastic	AT3G61470	LHCA2	73.3564	82.4903	1	sly:101264376	CAB7; chlorophyll a-b binding protein 7, chloroplastic
LHCA3A	Solyc10g007690	Light-harvesting complex I	Chlorophyll a-b binding protein, chloroplastic	AT1G61520	LHCA3	86.0806	86.0806	1	sly:101253628	CAB-8; chlorophyll a-b binding protein 8, chloroplastic
LHCA6	Solyc12g009200	Light-harvesting complex I	Chlorophyll a-b binding protein, chloroplastic	AT1G19150	LHCA6	75.3846	72.5926	1	sly:101252151	photosystem I chlorophyll a/b-binding protein 6, chloroplastic
LHCA3B	Solyc12g011280	Light-harvesting complex I	Chlorophyll a-b binding protein, chloroplastic	AT1G61520	LHCA3	86.8132	86.8132	1	sly:101265617	chlorophyll a-b binding protein 8, chloroplastic-like
LHCB6A	Solyc01g105030	Light-harvesting complex II	Chlorophyll a-b binding protein, chloroplastic	AT1G15820	LHCB6	77.3438	76.7442	1	sly:101256629	CAB-10A; chlorophyll a-b binding protein CP24 10A, chloroplastic
LHCB6B	Solyc01g105050	Light-harvesting complex II	Chlorophyll a-b binding protein, chloroplastic	AT1G15820	LHCB6	78.125	77.5194	1	sly:101256131	LHCP; chlorophyll a-b binding protein CP24 10B, chloroplastic
LHCB1B	Solyc03g005760	Light-harvesting complex II	Chlorophyll a-b binding protein, chloroplastic	AT1G29930/AT2G34430	LHCB1.3/LHB1B1	89.5131/88.015	89.5131/88.3459	1	sly:101267774	chlorophyll a-b binding protein 3A, chloroplastic-like
LHCB1A	Solyc03g005770	Light-harvesting complex II	Chlorophyll a-b binding protein, chloroplastic						sly:101245729	chlorophyll a/b-binding protein
LHCB7	Solyc04g082930	Light-harvesting complex II	Chlorophyll a-b binding protein, chloroplastic						sly:101246628	chlorophyll a-b binding protein 7, chloroplastic
LHCB5	Solyc06g063370	Light-harvesting complex II	Chlorophyll a-b binding protein, chloroplastic						sly:101266527	CAB9; chlorophyll a-b binding protein Cab9
LHCB2.2/2.4/2.1	Solyc07g047850	Light-harvesting complex II	Chlorophyll a-b binding protein, chloroplastic	AT3G27690/AT2G05100/AT2G05070	LHCB2.4/LHCB2.1/LHCB2.2	91.2664/82.0961/90.393	70.1342/59.306/78.1132	1	sly:543975	CAB4; chlorophyll a-b binding protein 4, chloroplastic
LHCB3A	Solyc07g063600	Light-harvesting complex II	Chlorophyll a-b binding protein, chloroplastic	AT5G54270	LHCB3	87.4046	86.4151	1	sly:101268123	chlorophyll a-b binding protein 13, chloroplastic-like
LHCB1-1	Solyc08g067320	Light-harvesting complex II	Chlorophyll a-b binding protein, chloroplastic						sly:101245729	chlorophyll a/b-binding protein
LHCB4.2/4.1	Solyc09g014520	Light-harvesting complex II	Chlorophyll a-b binding protein, chloroplastic	AT5G01530/AT3G08940	LHCB4.1/LHCB4.2	85.614/83.8596	84.1379/83.2753	1	sly:101249002	chlorophyll a-b binding protein CP29.1, chloroplastic
LHCB2.1	Solyc12g006140	Light-harvesting complex II	Cab-5 gene encoding chlorophyll a/b-binding protein	AT2G05100	LHCB2.1	80.7547	67.5079	1	sly:543976	CAB5; chlorophyll a-b binding protein 5, chloroplastic
LHCB3B	Solyc12g011450	Light-harvesting complex II	Chlorophyll a-b binding protein, chloroplastic	AT5G54270	LHCB3	86.4151	86.4151	1	sly:101243766	CAB13; chlorophyll a-b binding protein 13, chloroplastic
PETC	Solyc12g005630	Cytochrome b6/f	Cytochrome b6-f complex iron-sulfur subunit	AT4G03280	PETC	75.7576	76.4192	1	sly:101243864	cytochrome b6-f complex iron-sulfur subunit, chloroplastic
PETB	Solyc01g017740	Cytochrome b6/f	Cytochrome b6						sly:3950400	cytochrome b6
FD1	Solyc01g103920	Photosynthetic electron transport	Ferredoxin	AT1G10960	FD1	65	61.4865	1	sly:101248335	ferredoxin
RFNR1/2	Solyc02g024050	Photosynthetic electron transport	Ferredoxin--NADP reductase, chloroplastic	AT4G05390/AT1G30510	RFNR1/RFNR2	77.8075/78.6096	76.9841/76.9633	1	sly:101268044	ferredoxin--NADP reductase, root-type isozyme, chloroplastic
PETJ	Solyc02g068930	Photosynthetic electron transport	Cytochrome c6, chloroplastic						sly:101255756	cytochrome c6, chloroplastic
LFNR1	Solyc02g083810	Photosynthetic electron transport	Ferredoxin--NADP reductase, chloroplastic	AT5G66190	LFNR1	79.2818	79.7222	1	sly:101261284	ferredoxin--NADP reductase, leaf-type isozyme, chloroplastic
NDF2	Solyc03g062720	Photosynthetic electron transport	Photosynthetic NDH subcomplex B 2	AT1G64770	NDF2	47.2934	45.2316	1	sly:101263383	photosynthetic NDH subunit of subcomplex B 2
PNSB1	Solyc03g116870	Photosynthetic electron transport	NAD(P)H dehydrogenase subunit 48	AT1G15980	PNSB1	71.9222	72.2343	1	sly:101247416	photosynthetic NDH subunit of subcomplex B 1
PETE1/DRT112	Solyc04g082010	Photosynthetic electron transport	pre-plastocyanin	AT1G20340/AT1G76100	DRT112/PETE1	68.8235/66.4706	70.0599/54.5894	1	sly:544053	PETE; plastocyanin, chloroplastic
PGR5L	Solyc06g076250	Photosynthetic electron transport	PGR5-like protein	AT5G59400	PGR5-like A	47.2222	56.8562	1	sly:101247726	PGR5-like protein 1B, chloroplastic
FDC1	Solyc08g077050	Photosynthetic electron transport	Ferredoxin	AT1G32550	FdC1	68.5864	67.5258	1	sly:101266059	ferredoxin C 2, chloroplastic
PGRL1A/1B	Solyc08g080050	Photosynthetic electron transport	PGR5-like protein 1A, chloroplastic	AT4G11960/AT4G22890	PGRL1B/PGRL1A	68.4375/70.3125	69.968/69.4444	1	sly:101251312	PGR5-like protein 1A, chloroplastic
FD2A	Solyc10g044520	Photosynthetic electron transport	Ferredoxin	AT1G60950	FD2	64.9635	60.1351	1	sly:778301	SEND33; ferredoxin-1, chloroplastic
FD2B	Solyc10g075160	Photosynthetic electron transport	Ferredoxin	AT1G60950	FD2	69.4444	67.5676	1	sly:101265784	ferredoxin
PNSB4	Solyc12g036170	Photosynthetic electron transport	Photosynthetic NDH subcomplex B 4	AT1G18730	PNSB4	56.0694	55.4286	1	sly:101254767	photosynthetic NDH subunit of subcomplex B 4
PSAFA	Solyc02g069450	Photosystem I	Photosystem I reaction center subunit III, chloroplastic	AT1G31330	PSAF	73.2456	75.5656	1	sly:101245421	photosystem I reaction center subunit III, chloroplastic
PSAFB	Solyc02g069460	Photosystem I	Photosystem I reaction center subunit III, chloroplastic	AT1G31330	PSAF	72.807	75.1131	1	sly:101245121	photosystem I reaction center subunit III, chloroplastic
PSAH1/2	Solyc03g120640	Photosystem I	Photosystem I reaction center subunit VI, chloroplastic	AT3G16140/AT1G52230	PSAH1/PSAH2	77.2414/75.8621	77.2414/75.8621	1	sly:101264609	photosystem I reaction center subunit VI-1, chloroplastic
PSAD1/2	Solyc06g054260	Photosystem I	photosystem 1 reaction center protein subunit 2	AT1G03130/AT4G02770	PSAD2/PSAD1	71.1538/71.1538	72.549/71.1538	1	sly:543978	photosystem I reaction center subunit II, chloroplastic
PSAH2	Solyc06g066640	Photosystem I	Photosystem I reaction center subunit VI, chloroplastic	AT1G52230	PSAH2	77.2414	77.2414	1	sly:101248983	photosystem I reaction center subunit VI-1, chloroplastic-like
PSAO	Solyc06g074200	Photosystem I	Photosystem I subunit O	AT1G08380	PSAO	71.6667	61.4286	1	sly:101254806	photosystem I subunit O
PSALA	Solyc06g082940	Photosystem I	Photosystem I reaction center subunit XI protein	AT4G12800	PSAL	84.5455	66.1922	1	sly:101265249	photosystem I reaction center subunit XI, chloroplastic
PSALB	Solyc06g082950	Photosystem I	Photosystem I reaction center subunit XI protein	Solyc06g082940.3	Solyc06g082940.3.1				sly:101265555	photosystem I reaction center subunit XI, chloroplastic
PSAE2	Solyc06g083680	Photosystem I	Photosystem I reaction center subunit IV	AT2G20260	PSAE2	60.1449	57.2414	1	sly:101266426	photosystem I reaction center subunit IV A, chloroplastic
PSAG	Solyc07g066150	Photosystem I	Photosystem I reaction center subunit V, chloroplastic	AT1G55670	PSAG	70.5479	64.375	1	sly:101263732	photosystem I reaction center subunit V, chloroplastic
PSAK	Solyc08g006930	Photosystem I	photosystem I reaction center subunit psaK, chloroplastic	AT1G30380	PSAK	85.3846	85.3846	1	sly:101255222	photosystem I reaction center subunit psaK, chloroplastic
PSAN	Solyc08g013670	Photosystem I	Photosystem I reaction center subunit N, chloroplastic	AT5G64040	PSAN	57.0552	51.3812	1	sly:101268297	photosystem I reaction center subunit
PSI-F	Solyc08g074307	Photosystem I	Photosystem I reaction center subunit III, chloroplastic						sly:101245121	photosystem I reaction center subunit III, chloroplastic
PSAE1	Solyc09g063130	Photosystem I	Photosystem I reaction center subunit IV	AT4G28750	PSAE1	56.4286	55.2448	1	sly:101266666	photosystem I reaction center subunit IV B, chloroplastic
PSAJ	Solyc09g064400	Photosystem I	Photosystem I reaction center subunit IX						sly:3950381	psaJ; photosystem I subunit IX
PSAB	Solyc12g033060	Photosystem I	Photosystem I P700 chlorophyll a apoprotein A2						sly:3950392	psaB; photosystem I P700 apoprotein A2
PSAH1	Solyc12g044280	Photosystem I	Photosystem I reaction center subunit VI, chloroplastic	AT3G16140	PSAH1	77.4648	75.8621	1	sly:101244751	photosystem I reaction center subunit VI, chloroplastic-like
PSBP	Solyc01g087040	Photosystem II	Photosystem II PsbP	AT3G63540		45.6432	76.9231	1	sly:101243638	thylakoid lumenal 19 kDa protein, chloroplastic
PSBZ	Solyc01g102770	Photosystem II	Photosystem II reaction center protein Z						sly:3950482	photosystem II protein Z
PPD1	Solyc01g106090	Photosystem II	PsbP domain-containing protein 1, chloroplastic	AT4G15510	PPD1	58.885	58.885	1	sly:101264980	psbP domain-containing protein 1, chloroplastic
HCF244	Solyc01g112060	Photosystem II	NAD(P)-binding domain-containing protein						sly:101252442	uncharacterized protein ycf39
PSBA	Solyc02g011990	Photosystem II	Photosystem II protein D1						sly:3950408	photosystem II protein D1
PSBO1	Solyc02g065400	Photosystem II	33kDa precursor protein of oxygen-evolving complex	AT5G66570	PSBO1	78.7234	78.012	1	sly:544299	oxygen-evolving enhancer protein 1, chloroplastic
PSBQ1/2	Solyc02g079950	Photosystem II	photosystem II oxygen-evolving complex protein 3	AT4G21280/AT4G05180	PSBQ1/PSBQ2	63.4783/66.9565	65.1786/66.9565	1	sly:543931	photosystem II oxygen-evolving complex protein 3
PPL1	Solyc03g114930	Photosystem II	PsbP-like protein 1, chloroplastic	AT3G55330	PPL1	51.2195	54.7826	1	sly:101259227	photosystem II reaction center PsbP family protein
PPD2	Solyc04g009420	Photosystem II	PsbP domain-containing protein	AT2G28605	PPD2	52.8689	55.6034	1	sly:101259233	psbP domain-containing protein 2, chloroplastic
PSBPA	Solyc04g064670	Photosystem II	Photosystem II reaction center PsbP family protein	AT1G21480		44.6479	68.6147	1	sly:101259835	psbP domain-containing protein 4, chloroplastic
PN2	Solyc05g007780	Photosystem II	Photosynthetic NDH subcomplex L 2	AT1G14150	PNSL2	45.5959	46.3158	1	sly:101245163	photosynthetic NDH subunit of lumenal location 2, chloroplastic isoform X2
PSBS	Solyc06g060340	Photosystem II	Photosystem II 22 kDa protein, chloroplastic	AT1G44575	PSBS	73.1884	76.2264	1	sly:101260830	photosystem II subunit S
PPD6	Solyc06g065490	Photosystem II	Photosystem II reaction center PsbP family protein	AT3G56650	PPD6	70.8	67.5573	1	sly:101248113	psbP domain-containing protein 6, chloroplastic
PSBP2/1	Solyc07g044860	Photosystem II	psbXphotosystem II 23 kDa protein	AT1G06680/AT2G30790	PSBP1/PSBP2	79.0698/40.6977	77.5665/84	1	sly:544077	oxygen-evolving enhancer protein 2, chloroplastic
PSB27-1	Solyc07g054290	Photosystem II	Photosystem II Psb27 protein	AT1G03600	PSB27-1	53.2995	60.3448	1	sly:101263132	photosystem II repair protein PSB27-H1, chloroplastic
PSBRA	Solyc07g066310	Photosystem II	Photosystem II 10 kDa polypeptide, chloroplastic	AT1G79040	PSBR	79.7101	78.5714	1	sly:778297	photosystem II 10 kDa polypeptide, chloroplastic
PSBPB	Solyc08g067840	Photosystem II	Photosystem II reaction center PsbP family protein	AT5G11450		64.4068	60.3175	1	sly:101249944	psbP domain-containing protein 5, chloroplastic
PSB28	Solyc09g064500	Photosystem II	Photosystem II reaction center Psb28 protein	AT4G28660	PSB28	56.1111	51.0101	1	sly:101245880	photosystem II reaction center Psb28 protein
PSBW	Solyc09g065910	Photosystem II	Photosystem II reaction center W protein, chloroplastic						sly:101245583	photosystem II reaction center W protein, chloroplastic
PSB27-2	Solyc09g076030	Photosystem II	Photosystem II D1 processing protein PSB27-H2, chloroplastic						sly:101252922	photosystem II D1 precursor processing protein PSB27-H2, chloroplastic
PN3	Solyc10g006530	Photosystem II	Photosynthetic NDH subcomplex L 3						sly:101249865	photosynthetic NDH subunit of lumenal location 3, chloroplastic
PN1	Solyc10g054420	Photosystem II	PsbP-like protein 2	AT2G39470	PNSL1	55.5066	52.9412	1	sly:101256723	photosynthetic NDH subunit of lumenal location 1, chloroplastic isoform X1
PSBY	Solyc10g077120	Photosystem II	Photosystem II core complex proteins psbY, chloroplastic						sly:101259494	photosystem II core complex proteins psbY, chloroplastic
PPD7	Solyc11g008480	Photosystem II	Photosystem II PsbP	AT3G05410	PPD7	54.5455	57.8571	1	sly:101246302	psbP domain-containing protein 7, chloroplastic
PSBRB	Solyc12g017250	Photosystem II	photosystem II 10 kDa polypeptide, chloroplastic	AT1G79040	PSBR	64.2336	62.8571	1	sly:101252753	photosystem II 10 kDa polypeptide, chloroplastic isoform X1
PPD3	Solyc12g094720	Photosystem II	PsbP family						sly:101247415	psbP domain-containing protein 3, chloroplastic
ABC1K1	Solyc08g074560	Regulator	Protein kinase superfamily protein	AT4G31390	ABC1K1	78.852	76.5396	1	sly:101243810	ABC1-like kinase 1
ATAB2	Solyc02g005200	Regulator	RNA binding protein						sly:101248056	photosystem I-related protein TAB2
CSK	Solyc05g013670	Regulator	Chloroplast sensor kinase, chloroplastic	AT1G67840	CSK	56.5359	56.6285	1	sly:101244485	chloroplast sensor kinase, chloroplastic
PSA3	Solyc02g086890	Regulator	Calcium homeostasis regulator CHoR1	AT3G55250	PSA3	57.5439	59.2058	1	sly:101249783	photosystem I assembly factor PSA3, chloroplastic
PSB33	Solyc11g042640	Regulator	Rieske (2Fe-2S) domain-containing protein	AT1G71500	PSB33	69.2029	66.5505	1	sly:101267576	uncharacterized protein LOC101267576
STN7	Solyc12g021280	Regulator	Serine/threonine-protein kinase STN7, chloroplastic	AT1G68830	STN7	76.9369	75.9786	1	sly:101251157	serine/threonine-protein kinase STN7, chloroplastic
STN8	Solyc10g085680	Regulator	Serine/threonine-protein kinase STN8, chloroplastic	AT5G01920	STN8	67.4044	67.6768	1	Sly:101259692	serine/threonine-protein kinase STN8, chloroplastic

## Sheet: Supplemental Table 6
Supplemental Table 5. Annotation of carbon metabolism genes in tomato
SolGenomics				KEGG			Emsembl
SolycID	Gene Name	ITAG4 Annotation	KEGG ID	KO	Annotation	EC	A.thaliana ID	A.thaliana gene name	%id. Target A.thaliana	%id. tomato gene	confidence
Solyc06g072160		Alcohol dehydrogenase 1	sly:101249371	K00001	alcohol dehydrogenase	[EC:1.1.1.1]	AT5G24760	GroES-like zinc-binding dehydrogenase family	70.5584	72.9659	1
Solyc08g083280		Alcohol dehydrogenase 1	sly:101260960	K00001	alcohol dehydrogenase	[EC:1.1.1.1]	AT1G64710/AT1G32780		65.6168/66.6667	65.7895/64.467	1
Solyc09g011240		NAD(P)-linked oxidoreductase superfamily protein	sly:101256514	K00002	alcohol dehydrogenase (NADP+)	[EC:1.1.1.2]	AT3G53880	AKR4C11	66.877	67.3016	1
Solyc08g007420		LELDH2 L-lactate dehydrogenase	sly:101263923	K00016	L-lactate dehydrogenase	[EC:1.1.1.27]	AT4G17260		78.9625	77.6204	1
Solyc08g078850		lactate dehydrogenase	sly:101252012	K00016	L-lactate dehydrogenase	[EC:1.1.1.27]	AT4G17260		82	81.3031	1
Solyc01g090710		cytosolic malate dehydrogenase	sly:778330	K00025	malate dehydrogenase	[EC:1.1.1.37]	AT5G35630	GLN2	84.4907	84.8837	1
Solyc09g090140		ferredoxin 1	sly:101253131	K00025	malate dehydrogenase	[EC:1.1.1.37]
Solyc01g106480		glyoxisomal malate dehydrogenase	sly:778286	K00026	malate dehydrogenase	[EC:1.1.1.37]	AT5G09660	PMDH2	73.3894	72.1763	1
Solyc02g063490		Malate dehydrogenase	sly:101249428	K00026	malate dehydrogenase	[EC:1.1.1.37]	AT2G22780	PMDH1	83.5227	83.0508	1
Solyc03g115990		Malate dehydrogenase	sly:101258932	K00026	malate dehydrogenase	[EC:1.1.1.37]
Solyc09g091070		Malate dehydrogenase	sly:101248141	K00026	malate dehydrogenase	[EC:1.1.1.37]	AT3G47520	MDH	71.8447	73.4491	1
Solyc12g014180		Malate dehydrogenase	sly:101258530	K00026	malate dehydrogenase	[EC:1.1.1.37]	AT3G15020	mMDH2	36.6623	81.8182	1
Solyc01g094200		Malic enzyme	sly:101246962	K00028	malate dehydrogenase (decarboxylating)	[EC:1.1.1.39]
Solyc08g013860		Malic enzyme	sly:101246159	K00028	malate dehydrogenase (decarboxylating)	[EC:1.1.1.39]	AT2G13560	NAD-ME1	82.9073	83.3066	1
Solyc03g120990		Malic enzyme	sly:101255777	K00029	malate dehydrogenase (oxaloacetate-decarboxylating)(NADP+)	[EC:1.1.1.40]
Solyc05g050120		cytosolic NADP-malic enzyme	sly:543522	K00029	malate dehydrogenase (oxaloacetate-decarboxylating)(NADP+)	[EC:1.1.1.40]
Solyc08g066360		Malic enzyme	sly:101249193	K00029	malate dehydrogenase (oxaloacetate-decarboxylating)(NADP+)	[EC:1.1.1.40]	AT5G11670/AT5G25880	NADP-ME2/3	78.6802/79.1878	79.0816/79.5918	1
Solyc12g008430		Malic enzyme	sly:101258131	K00029	malate dehydrogenase (oxaloacetate-decarboxylating)(NADP+)	[EC:1.1.1.40]
Solyc12g044600		NADP-malic enzyme	sly:544164	K00029	malate dehydrogenase (oxaloacetate-decarboxylating)(NADP+)	[EC:1.1.1.40]	AT1G79750	NADP-ME4	77.5	76.7802	1
Solyc02g082860		Isocitrate dehydrogenase [NAD] subunit, mitochondrial	sly:101253647	K00030	isocitrate dehydrogenase (NAD+)	[EC:1.1.1.41]	AT4G35650/AT1G32480	IDH3/IV	77.0308/38.0952	74.7283/63.5514	1
Solyc08g077920		Isocitrate dehydrogenase [NAD] subunit, mitochondrial	sly:101246460	K00030	isocitrate dehydrogenase (NAD+)	[EC:1.1.1.41]	AT5G03290/AT3G09810	IDH5/6	43.3752/40.7252	83.1551/78.0749	1
Solyc08g077930		Isocitrate dehydrogenase [NAD] subunit, mitochondrial	sly:101246168	K00030	isocitrate dehydrogenase (NAD+)	[EC:1.1.1.41]
Solyc10g074500		mitochondrial NAD-dependent isocitrate dehydrogenase	sly:101251730	K00030	isocitrate dehydrogenase (NAD+)	[EC:1.1.1.41]	AT4G35260/AT2G17130	IDH1/2	83.1099/79.6247	84.4687/80.9264	1
Solyc01g005560		Isocitrate dehydrogenase [NADP]	sly:101268602	K00031	isocitrate dehydrogenase	[EC:1.1.1.42]	AT1G65930	CICDH	87.4699	88.5366	1
Solyc02g086610		Isocitrate dehydrogenase [NADP]	sly:101255848	K00031	isocitrate dehydrogenase	[EC:1.1.1.42]	AT5G14590		74.7412	74.433	1
Solyc11g011930		Isocitrate dehydrogenase [NADP]	sly:101248445	K00031	isocitrate dehydrogenase	[EC:1.1.1.42]
Solyc04g005160	PGD2	6-phosphogluconate dehydrogenase, decarboxylating	sly:101256373	K00033	6-phosphogluconate dehydrogenase	[EC:1.1.1.44 1.1.1.343]
Solyc05g010260		6-phosphogluconate dehydrogenase, decarboxylating	sly:101247915	K00033	6-phosphogluconate dehydrogenase	[EC:1.1.1.44 1.1.1.343]
Solyc12g056120	PGD3	6-phosphogluconate dehydrogenase, decarboxylating	sly:101263001	K00033	6-phosphogluconate dehydrogenase	[EC:1.1.1.44 1.1.1.343]	AT5G41670/AT1G64190	PGD3/	83.871/83.6694	85.4209/85.2156	1
Solyc01g100960		Glucose-6-phosphate 1-dehydrogenase	sly:101258494	K00036	glucose-6-phosphate 1-dehydrogenase	[EC:1.1.1.49 1.1.1.363]	AT1G09420	G6PD4	55.2941	51.811	1
Solyc02g093830	G6PD6	Glucose-6-phosphate 1-dehydrogenase	sly:101249507	K00036	glucose-6-phosphate 1-dehydrogenase	[EC:1.1.1.49 1.1.1.363]
Solyc05g015950	G6PD3	Glucose-6-phosphate 1-dehydrogenase	sly:101253589	K00036	glucose-6-phosphate 1-dehydrogenase	[EC:1.1.1.49 1.1.1.363]	AT5G13110/8AT1G24280	G6PD2/3	80.9605/78.3876	79.1946/76.2938	1
Solyc07g045540		Glucose-6-phosphate 1-dehydrogenase	sly:101258470	K00036	glucose-6-phosphate 1-dehydrogenase	[EC:1.1.1.49 1.1.1.363]
Solyc03g071590		chloroplast malate dehydrogenase	sly:778287	K00051	malate dehydrogenase (NADP+)	[EC:1.1.1.82]	AT5G58330	NADP-DEPENDENT MALATE DEHYDROGENASE	79.0698	76.7494	1
Solyc03g112070		D-3-phosphoglycerate dehydrogenase	sly:101246616	K00058	D-3-phosphoglycerate dehydrogenase / 2-oxoglutarate reductase	[EC:1.1.1.95 1.1.1.399]
Solyc03g123830		D-3-phosphoglycerate dehydrogenase	sly:101266918	K00058	D-3-phosphoglycerate dehydrogenase / 2-oxoglutarate reductase	[EC:1.1.1.95 1.1.1.399]	AT1G17745	PGDH	74.8006	72.043	1
Solyc10g049890		D-3-phosphoglycerate dehydrogenase	sly:101254848	K00058	D-3-phosphoglycerate dehydrogenase / 2-oxoglutarate reductase	[EC:1.1.1.95 1.1.1.399]
Solyc07g063010		3-hydroxybutyryl-CoA dehydrogenase	sly:101257879	K00074	3-hydroxybutyryl-CoA dehydrogenase	[EC:1.1.1.157]	AT3G15290		76.0135	76.5306	1
Solyc03g044200		Alcohol dehydrogenase-like protein	sly:101246511	K00121	S-(hydroxymethyl)glutathione dehydrogenase / alcohol dehydrogenase	[EC:1.1.1.284 1.1.1.1]
Solyc04g074530		Alcohol dehydrogenase-like 1	sly:101244075	K00121	S-(hydroxymethyl)glutathione dehydrogenase / alcohol dehydrogenase	[EC:1.1.1.284 1.1.1.1]
Solyc04g082170		Alcohol dehydrogenase ADH	sly:101252984	K00121	S-(hydroxymethyl)glutathione dehydrogenase / alcohol dehydrogenase	[EC:1.1.1.284 1.1.1.1]
Solyc09g064370		S-(hydroxymethyl)glutathione dehydrogenase	sly:100750249	K00121	S-(hydroxymethyl)glutathione dehydrogenase / alcohol dehydrogenase	[EC:1.1.1.284 1.1.1.1]	AT5G43940	HOT5	89.1821	86.445	1
Solyc12g094500		Alcohol dehydrogenase-like 7	sly:101251366	K00121	S-(hydroxymethyl)glutathione dehydrogenase / alcohol dehydrogenase	[EC:1.1.1.284 1.1.1.1]
Solyc02g086880		formate dehydrogenase	sly:544250	K00122	formate dehydrogenase	[EC:1.17.1.9]	AT5G14780	FDH1	80.5774	79.9479	1
Solyc01g011510		Aldehyde dehydrogenase	sly:101267634	K00128	aldehyde dehydrogenase (NAD+)	[EC:1.2.1.3]
Solyc02g084640		Aldehyde dehydrogenase	sly:104645747	K00128	aldehyde dehydrogenase (NAD+)	[EC:1.2.1.3]
Solyc02g086970		Aldehyde dehydrogenase	sly:101250474	K00128	aldehyde dehydrogenase (NAD+)	[EC:1.2.1.3]
Solyc03g114150		Aldehyde dehydrogenase	sly:101250104	K00128	aldehyde dehydrogenase (NAD+)	[EC:1.2.1.3]	AT3G48000	ALDH2B4	78.8785	78.4387	1
Solyc05g005700		Aldehyde dehydrogenase	sly:101254485	K00128	aldehyde dehydrogenase (NAD+)	[EC:1.2.1.3]
Solyc06g060250		Aldehyde dehydrogenase	sly:101262822	K00128	aldehyde dehydrogenase (NAD+)	[EC:1.2.1.3]	AT1G44170	ALDH3H1	69.1983	67.7686	1
Solyc08g068190		Aldehyde dehydrogenase	sly:101257095	K00128	aldehyde dehydrogenase (NAD+)	[EC:1.2.1.3]	AT1G23800	ALDH2B7	77.3408	77.3408	1
Solyc03g113800		Aldehyde dehydrogenase	sly:100301929	K00130	betaine-aldehyde dehydrogenase	[EC:1.2.1.8]	AT1G74920/AT3G48170	ALDH10A8/9	69.901/67.3267	70.4591/67.5944	1
Solyc06g071290		Aldehyde dehydrogenase	sly:101253497	K00130	betaine-aldehyde dehydrogenase	[EC:1.2.1.8]	AT3G48170	ALDH10A9	67.6587	67.7932	1
Solyc07g005390		Aldehyde dehydrogenase 11A3	sly:101262732	K00131	glyceraldehyde-3-phosphate dehydrogenase (NADP+)	[EC:1.2.1.9]	AT2G24270	ALDH11A3	90.5242	83.7687	1
Solyc01g098950		Glyceraldehyde-3-phosphate dehydrogenase	sly:101263770	K00134	glyceraldehyde 3-phosphate dehydrogenase	[EC:1.2.1.12]
Solyc03g111000		Glyceraldehyde-3-phosphate dehydrogenase	sly:101264615	K00134	glyceraldehyde 3-phosphate dehydrogenase	[EC:1.2.1.12]
Solyc03g111010		Glyceraldehyde-3-phosphate dehydrogenase	sly:100736499	K00134	glyceraldehyde 3-phosphate dehydrogenase	[EC:1.2.1.12]
Solyc05g014470		glyceraldehyde 3-phosphate dehydrogenase	sly:101258368	K00134	glyceraldehyde 3-phosphate dehydrogenase	[EC:1.2.1.12]	AT3G04120/AT1G13440	GAPC1/2	90.8284/91.4201	90.8284/91.4201	1
Solyc06g071920		Glyceraldehyde-3-phosphate dehydrogenase	sly:101255800	K00134	glyceraldehyde 3-phosphate dehydrogenase	[EC:1.2.1.12]
Solyc10g005510		Glyceraldehyde-3-phosphate dehydrogenase	sly:101256813	K00134	glyceraldehyde 3-phosphate dehydrogenase	[EC:1.2.1.12]	AT1G79530/AT1G16300	GAPCP1/2	35.8531/35.5292	78.673/78.3333	1
Solyc01g106080		Methylmalonate-semialdehyde dehydrogenase	sly:101268723	K00140	malonate-semialdehyde dehydrogenase (acetylating) / methylmalonate-semialdehyde dehydrogenase	[EC:1.2.1.18 1.2.1.27]	AT2G14170	ALDH6B2	75	71.1697	1
Solyc04g005080		Pyruvate dehydrogenase E1 component subunit alpha	sly:101258551	K00161	pyruvate dehydrogenase E1 component alpha subunit	[EC:1.2.4.1]	AT1G59900/AT1G59900	E1 ALPHA/E1 ALPHA	78.0051/78.0051	78.4062/78.4062	1
Solyc05g006520		dehydrogenase AF209924	sly:543639	K00161	pyruvate dehydrogenase E1 component alpha subunit	[EC:1.2.4.1]	AT1G59900/AT1G24180	E1 ALPHA/IAR4	79.7954/76.2148	80.2057/75.827	1
Solyc12g009400	PDH-E1-1	Pyruvate dehydrogenase E1 component subunit alpha	sly:101256355	K00161	pyruvate dehydrogenase E1 component alpha subunit	[EC:1.2.4.1]	AT1G01090	PDH-E1 ALPHA	77.7273	79.9065	1
Solyc12g009410	PDH-E1-2	Pyruvate dehydrogenase E1 component subunit alpha	sly:101256654	K00161	pyruvate dehydrogenase E1 component alpha subunit	[EC:1.2.4.1]	AT1G01090	PDH-E1 ALPHA	78.4091	80.6075	1
Solyc03g097680	PDH-E1-3	Pyruvate dehydrogenase E1 component subunit beta	sly:101248181	K00162	pyruvate dehydrogenase E1 component beta subunit	[EC:1.2.4.1]
Solyc04g008590	PDH-E1-4	Pyruvate dehydrogenase E1 component subunit beta-like protein	sly:101252977	K00162	pyruvate dehydrogenase E1 component beta subunit	[EC:1.2.4.1]	AT1G30120	PDH-E1 BETA	83.8235	84.2365	1
Solyc06g072580	PDH-E1-5	Pyruvate dehydrogenase E1 component subunit beta	sly:101266731	K00162	pyruvate dehydrogenase E1 component beta subunit	[EC:1.2.4.1]	AT5G50850	PDH2	80.3815	81.2672	1
Solyc08g016750	PDH-E1-6	Pyruvate dehydrogenase E1 component subunit beta-like protein	sly:101268205	K00162	pyruvate dehydrogenase E1 component beta subunit	[EC:1.2.4.1]	AT1G30120AT2G34590	PDH-E1 BETA	82.8431/85.049	83.2512/85.468	1
Solyc04g011350		2-oxoglutarate dehydrogenase, E1 component	sly:101264112	K00164	2-oxoglutarate dehydrogenase E1 component	[EC:1.2.4.2]	AT3G55410		84.8039	85.0541	1
Solyc04g054890		Acyl-coenzyme A oxidase	sly:101265227	K00232	acyl-CoA oxidase	[EC:1.3.3.6]	AT5G65110	ACX2	81.5407	81.0694	1
Solyc10g085200		Acyl-CoA oxidase/dehydrogenase	sly:101250354	K00232	acyl-CoA oxidase	[EC:1.3.3.6]	AT3G51840	ACX4	81.0748	79.5872	1
Solyc02g093680		succinate dehydrogenase	sly:100736507	K00235	succinate dehydrogenase (ubiquinone) iron-sulfur subunit	[EC:1.3.5.1]	AT5G40650	SDH2-2	78.4672	76.7857	1
Solyc03g094010	GDH2A	Glutamate dehydrogenase	sly:101246116	K00261	glutamate dehydrogenase (NAD(P)+)	[EC:1.4.1.3]	AT5G07440	GDH2	88.8078	88.8078	1
Solyc06g033860	GDH2B	Glutamate dehydrogenase	sly:101252088	K00261	glutamate dehydrogenase (NAD(P)+)	[EC:1.4.1.3]	AT5G07440	GDH2	86.3747	86.3747	1
Solyc03g005160		Amine oxidase	sly:101253862	K00276	primary-amine oxidase	[EC:1.4.3.21]
Solyc05g013440		Amine oxidase	sly:101266123	K00276	primary-amine oxidase	[EC:1.4.3.21]
Solyc08g014330		Amine oxidase	sly:101254319	K00276	primary-amine oxidase	[EC:1.4.3.21]	AT2G42490		77.2843	78.4794	1
Solyc08g079430		partialcopper-containing amine oxidase	sly:543808	K00276	primary-amine oxidase	[EC:1.4.3.21]	AT4G12270		35.3675	55.4348	1
Solyc08g065220	GLP1/2	glycine decarboxylase p-protein	sly:101260070	K00281	glycine dehydrogenase	[EC:1.4.4.2]	AT2G26080/AT4G33010	GLDP1/2	84.8456/84.9421	84.1954/84.8602	1
Solyc03g063560		Glutamate synthase	sly:101246028	K00284	glutamate synthase (ferredoxin)	[EC:1.4.7.1]	AT5G04140/AT2G41220	GLU1/2	81.1228/79.2721	79.7937/78.8828	1
Solyc11g008870		Methylenetetrahydrofolate reductase	sly:101255258	K00297	methylenetetrahydrofolate reductase (NADPH)	[EC:1.5.1.20]	AT3G59970/AT2G44160	MTHFR1/2	78.1145/80.4714	78.3784/80.4714	1
Solyc08g006430	PIPOX	Sarcosine oxidase	sly:101265751	K00306	sarcosine oxidase / L-pipecolate oxidase	[EC:1.5.3.1 1.5.3.7]
Solyc01g100360		Dihydrolipoyl dehydrogenase	sly:101245293	K00382	dihydrolipoamide dehydrogenase	[EC:1.8.1.4]
Solyc05g053100		Dihydrolipoyl dehydrogenase-like protein	sly:101246429	K00382	dihydrolipoamide dehydrogenase	[EC:1.8.1.4]	AT4G16155	LPD2	78.1086	78.6596	1
Solyc05g053300		dihydrolipoamide dehydrogenase precursor	sly:544237	K00382	dihydrolipoamide dehydrogenase	[EC:1.8.1.4]	AT1G48030/AT3G17240	LPD1/2	85.4/85	84.2209/83.8264	1
Solyc12g099100		Dihydrolipoyl dehydrogenase	sly:101245444	K00382	dihydrolipoamide dehydrogenase	[EC:1.8.1.4]	AT3G17240	LPD2	83.5317	83.0375	1
Solyc07g008300		Choline monooxygenase, chloroplastic	sly:101261534	K00499	choline monooxygenase	[EC:1.14.15.7]
Solyc07g008310		Choline monooxygenase, chloroplastic	sly:101249833	K00499	choline monooxygenase	[EC:1.14.15.7]
Solyc01g104000		Serine hydroxymethyltransferase	sly:101250548	K00600	glycine hydroxymethyltransferase	[EC:2.1.2.1]
Solyc02g091560	SHM1	Serine hydroxymethyltransferase	sly:101254439	K00600	glycine hydroxymethyltransferase	[EC:2.1.2.1]	AT4G37930	SHM1	89.5753	89.7486	1
Solyc04g076790	SHM2L	Serine hydroxymethyltransferase	sly:101264818	K00600	glycine hydroxymethyltransferase	[EC:2.1.2.1]	AT5G26780	SHM2	85.1064	82.5516	1
Solyc05g053810	SHML	Serine hydroxymethyltransferase	sly:101256090	K00600	glycine hydroxymethyltransferase	[EC:2.1.2.1]	AT4G13890	SHM5	78.7686	78.9362
Solyc08g065490	SHM3	Serine hydroxymethyltransferase	sly:101263138	K00600	glycine hydroxymethyltransferase	[EC:2.1.2.1]	AT4G32520	SHM3	78.626	77.8828	1
Solyc12g095930	SHM3L	Serine hydroxymethyltransferase	sly:101267301	K00600	glycine hydroxymethyltransferase	[EC:2.1.2.1]	AT4G32520	SHM3	79.1271	78.828	1
Solyc12g098490	SHM2	Serine hydroxymethyltransferase	sly:101259725	K00600	glycine hydroxymethyltransferase	[EC:2.1.2.1]	AT4G13890	SHM5	77.4947	77.6596
Solyc02g080810		Aminomethyltransferase	sly:101249137	K00605	aminomethyltransferase	[EC:2.1.2.10]	AT1G11860		86.2069	82.7423	1
Solyc05g050970	TKL2	Transketolase	sly:101265735	K00615	transketolase	[EC:2.2.1.1]	AT2G45290	TKL-2	79.3566	79.892	1
Solyc10g018300	TKL1	Transketolase	sly:101245299	K00615	transketolase	[EC:2.2.1.1]
Solyc08g079070		transaldolase ToTAL2	sly:543811	K00616	transaldolase	[EC:2.2.1.2]
Solyc11g033288		Transaldolase	sly:543623	K00616	transaldolase	[EC:2.2.1.2]
Solyc04g015100		Acetyl-CoA C-acetyltransferase	sly:101256172	K00626	acetyl-CoA C-acetyltransferase	[EC:2.3.1.9]	AT5G47720		79.4686	79.2771	1
Solyc05g017760		Acetyl-CoA C-acetyltransferase	sly:101260435	K00626	acetyl-CoA C-acetyltransferase	[EC:2.3.1.9]	AT5G48230	AAT1	83.9109	84.1191	1
Solyc07g045350		Acetyl-CoA C-acetyltransferase	sly:101262830	K00626	acetyl-CoA C-acetyltransferase	[EC:2.3.1.9]
Solyc05g009530		Dihydrolipoamide acetyltransferase component of pyruvate dehydrogenase complex	sly:101257857	K00627	pyruvate dehydrogenase E2 component (dihydrolipoamide acetyltransferase)	[EC:2.3.1.12]	AT3G25860	LTA2	74.0741	70.8333	1
Solyc07g006790		Acetyltransferase component of pyruvate dehydrogenase complex	sly:101244498	K00627	pyruvate dehydrogenase E2 component (dihydrolipoamide acetyltransferase)	[EC:2.3.1.12]	AT1G54220/AT3G13930	MITOCHONDRIAL PYRUVATE DEHYDROGENASE SUBUNIT 2-3	63.472/64.557	65.1206/66.2338	1
Solyc11g007720		Dihydrolipoamide acetyltransferase component of pyruvate dehydrogenase complex	sly:101257033	K00627	pyruvate dehydrogenase E2 component (dihydrolipoamide acetyltransferase)	[EC:2.3.1.12]	AT3G52200	LTA3	60.0932	54.2777	1
Solyc11g017250		Dihydrolipoamide acetyltransferase component of pyruvate dehydrogenase complex	sly:101264480	K00627	pyruvate dehydrogenase E2 component (dihydrolipoamide acetyltransferase)	[EC:2.3.1.12]
Solyc02g082850		Serine acetyltransferase 2	sly:101253958	K00640	serine O-acetyltransferase	[EC:2.3.1.30]	AT4G35640/AT2G17640	SAT4/SAT2	61.5169/61.7978	61.6901/68.1115	1
Solyc12g008780		Serine acetyltransferase	sly:101266998	K00640	serine O-acetyltransferase	[EC:2.3.1.30]	AT5G56760	SAT5	84.6416	79.4872	1
Solyc07g064800		Dihydrolipoyllysine-residue succinyltransferase component of 2-oxoglutarate dehydrogenase complex	sly:101268590	K00658	2-oxoglutarate dehydrogenase E2 component (dihydrolipoamide succinyltransferase)	[EC:2.3.1.61]	AT4G26910/AT5G55070	Dihydrolipoamide succinyltransferase	69.2308/69.4444	69.8276/70.0431	1
Solyc12g005080		Dihydrolipoyllysine-residue succinyltransferase component of 2-oxoglutarate dehydrogenase complex	sly:101258624	K00658	2-oxoglutarate dehydrogenase E2 component (dihydrolipoamide succinyltransferase)	[EC:2.3.1.61]	AT5G55070		69.2308	69.8276	1
Solyc03g123600		Alanine aminotransferase	sly:101246328	K00814	alanine transaminase	[EC:2.6.1.2]
Solyc03g123610		Alanine aminotransferase 2	sly:101246035	K00814	alanine transaminase	[EC:2.6.1.2]
Solyc06g063090		Alanine aminotransferase 2	sly:101260239	K00814	alanine transaminase	[EC:2.6.1.2]
Solyc04g054310		Alanine-glyoxylate aminotransferase 2	sly:101247011	K00827	alanine-glyoxylate transaminase / (R)-3-amino-2-methylpropionate-pyruvate transaminase	[EC:2.6.1.44 2.6.1.40]	AT4G39660	AGT2	80.1268	79.6218	1
Solyc10g076250		Alanine--glyoxylate aminotransferase 2	sly:101268729	K00827	alanine-glyoxylate transaminase / (R)-3-amino-2-methylpropionate-pyruvate transaminase	[EC:2.6.1.44 2.6.1.40]	AT2G38400/AT3G08860	AGT3/PYD4	72.1757/72.8033	69.9797/72.3493	1
Solyc12g099930	AGT1	Serine--glyoxylate aminotransferase	sly:101055519	K00830	alanine-glyoxylate transaminase / serine-glyoxylate transaminase / serine-pyruvate transaminase	[EC:2.6.1.44 2.6.1.45 2.6.1.51]	AT2G13360	AGT1	88.0299	88.0299	1
Solyc02g082830	PSAT1	Phosphoserine aminotransferase	sly:101254553	K00831	phosphoserine aminotransferase	[EC:2.6.1.52]	AT2G17630/AT4G35630	PSAT2/PSAT1	83.3333/83.3333	65.1659/63.9535	1
Solyc02g091830	HXK2X1	Phosphotransferase	sly:101249034	K00844	hexokinase	[EC:2.7.1.1]	AT4G37840	HKL3	54.9898	54.7667	1
Solyc03g121070	HXK1	hexokinase	sly:543779	K00844	hexokinase	[EC:2.7.1.1]
Solyc04g081400	HXK4	plastidic hexokinase	sly:778211	K00844	hexokinase	[EC:2.7.1.1]	AT1G47840	HXK3	63.9279	64.7059	1
Solyc06g066440	HXK2	hexokinase 2	sly:543638	K00844	hexokinase	[EC:2.7.1.1]
Solyc11g065220	HXK3L	Phosphotransferase	sly:101256649	K00844	hexokinase	[EC:2.7.1.1]	AT3G20040/AT1G50460	ATHXK4/HKL1	63.0137/66.9276	64.1434/68.6747	1
Solyc12g008510	HXK3	hexokinase 3	sly:778210	K00844	hexokinase	[EC:2.7.1.1]	AT4G29130/AT2G19860	HXK1/2	75.5511/74.7495	76.0081/74.3028	1
Solyc02g091490	FRK3	fructokinase 3	sly:543890	K00847	fructokinase	[EC:2.7.1.4]
Solyc03g006860	FRK1	fructokinase	sly:544023	K00847	fructokinase	[EC:2.7.1.4]	AT5G51830	FRK7	70.0288	70.8455	1
Solyc06g073190	FRK2	fructokinase 2	sly:544022	K00847	fructokinase	[EC:2.7.1.4]	AT3G59480/AT1G06020		82.6219/81.4024	83.1288/77.3913	1
Solyc10g017620	FRK4	fructokinase AY099454	sly:543844	K00847	fructokinase	[EC:2.7.1.4]	AT5G51830		64.6753	72.5947	1
Solyc11g042850	FRK5	Carbohydrate kinase PfkB	sly:101261091	K00847	fructokinase	[EC:2.7.1.4]	AT4G10260		77.8462	78.0864	1
Solyc03g093520	PFK3A	ATP-dependent 6-phosphofructokinase	sly:101266704	K00850	6-phosphofructokinase 1	[EC:2.7.1.11]	AT5G61580	PFK4	72.7273	73.9623	1
Solyc04g014270	PFK5	ATP-dependent 6-phosphofructokinase	sly:101245938	K00850	6-phosphofructokinase 1	[EC:2.7.1.11]	AT2G22480	PFK5	76.3602	75.7914	1
Solyc04g015200	PFK2	ATP-dependent 6-phosphofructokinase	sly:101253771	K00850	6-phosphofructokinase 1	[EC:2.7.1.11]	AT5G47810	PFK2	72.1491	74.0991	1
Solyc04g072580	PFK3B	ATP-dependent 6-phosphofructokinase	sly:101259840	K00850	6-phosphofructokinase 1	[EC:2.7.1.11]
Solyc07g045160	PFK1	ATP-dependent 6-phosphofructokinase	sly:101268121	K00850	6-phosphofructokinase 1	[EC:2.7.1.11]
Solyc08g066100	PFK6A	ATP-dependent 6-phosphofructokinase	sly:101245480	K00850	6-phosphofructokinase 1	[EC:2.7.1.11]	AT4G32840	PFK6	71.2	77.0563	1
Solyc11g010450	PFK5B	ATP-dependent 6-phosphofructokinase	sly:101268243	K00850	6-phosphofructokinase 1	[EC:2.7.1.11]	AT2G22480	PFK5	77.4436	76.7225	1
Solyc12g095880	PFK6B	ATP-dependent 6-phosphofructokinase	sly:101268752	K00850	6-phosphofructokinase 1	[EC:2.7.1.11]	AT4G32840	PFK6	76.0825	79.8701	1
Solyc10g006600	GNTK	Gluconokinase	sly:101247372	K00851	gluconokinase	[EC:2.7.1.12]	AT2G16790		43.2653	54.6392	1
Solyc07g062070	RBKS	Ribokinase	sly:101251203	K00852	ribokinase	[EC:2.7.1.15]	AT1G17160		62.0253	64.6438	1
Solyc08g076220	PRK	Phosphoribulokinase	sly:101255322	K00855	phosphoribulokinase	[EC:2.7.1.19]	AT1G32060	PRK	81.75	82.7848	1
Solyc09g007940	ADK	Adenosine kinase	sly:101244800	K00856	adenosine kinase	[EC:2.7.1.20]	AT3G09820/AT2G37790	ADK1/AKR4C10	83.2353/73.1861	82.2674/73.8854	1
Solyc04g008760	THRB	Homoserine kinase	sly:101248664	K00872	homoserine kinase	[EC:2.7.1.39]
Solyc01g049650	PKP5	Pyruvate kinase	sly:101265671	K00873	pyruvate kinase	[EC:2.7.1.40]	AT4G26390/AT5G56350		76.2963/80	82.8974/86.747	1
Solyc01g106780		Pyruvate kinase	sly:101259587	K00873	pyruvate kinase	[EC:2.7.1.40]
Solyc03g007810	PKP2	Pyruvate kinase	sly:101262183	K00873	pyruvate kinase	[EC:2.7.1.40]	AT5G52920	PKP2	82.872	82.7288	1
Solyc04g008740	PKP6	Pyruvate kinase	sly:101250010	K00873	pyruvate kinase	[EC:2.7.1.40]	AT5G63680/AT5G08570	Pyruvate kinase family	85.2941/86.0784	85.2941/86.0784	1
Solyc06g051930	PKP8	Pyruvate kinase	sly:101257775	K00873	pyruvate kinase	[EC:2.7.1.40]
Solyc08g077180	PKP3	Pyruvate kinase	sly:101263236	K00873	pyruvate kinase	[EC:2.7.1.40]	AT1G32440	PKP3	68.4483	69.5271	1
Solyc09g008840	PKP7	Pyruvate kinase	sly:101248036	K00873	pyruvate kinase	[EC:2.7.1.40]	AT2G36580/AT3G52990	Pyruvate kinase family	85.389/86.148	85.389/86.148	1
Solyc09g082970	PKP1	Pyruvate kinase	sly:101261160	K00873	pyruvate kinase	[EC:2.7.1.40]	AT3G22960	PKP1	79.258	78.8591	1
Solyc10g083720	PKP4	Pyruvate kinase	sly:101265599	K00873	pyruvate kinase	[EC:2.7.1.40]
Solyc11g007690	PFP2A	Pyruvate kinase	sly:101256147	K00873	pyruvate kinase	[EC:2.7.1.40]
Solyc02g081160		Pyrophosphate--fructose 6-phosphate 1-phosphotransferase subunit beta	sly:101243849	K00895	diphosphate-dependent phosphofructokinase	[EC:2.7.1.90]	AT1G12000/AT4G04040	PFP-BETA1/2	80.6678/79.0861	81.0954/79.0861	1
Solyc04g082880	PFK3	Pyrophosphate--fructose 6-phosphate 1-phosphotransferase subunit alpha	sly:101245455	K00895	diphosphate-dependent phosphofructokinase	[EC:2.7.1.90]
Solyc07g049280	PFK2	Pyrophosphate--fructose 6-phosphate 1-phosphotransferase subunit beta	sly:101245182	K00895	diphosphate-dependent phosphofructokinase	[EC:2.7.1.90]
Solyc12g095760	PFK4	Pyrophosphate--fructose 6-phosphate 1-phosphotransferase subunit alpha	sly:101246811	K00895	diphosphate-dependent phosphofructokinase	[EC:2.7.1.90]	AT1G76550	PFP-ALPHA2	81.8476	81.8476	1
Solyc07g066600	PGKL1	Phosphoglycerate kinase	sly:101254111	K00927	phosphoglycerate kinase	[EC:2.7.2.3]
Solyc07g066610	PGK1	Phosphoglycerate kinase	sly:101253805	K00927	phosphoglycerate kinase	[EC:2.7.2.3]	AT3G12780/AT1G56190	PGK1	45.0736/45.3001	82.7443/83.682	1
Solyc09g008130	PGKL2	Phosphoglycerate kinase	sly:101264854	K00927	phosphoglycerate kinase	[EC:2.7.2.3]
Solyc01g005240	LYSC	Aspartokinase	sly:101258399	K00928	aspartate kinase	[EC:2.7.2.4]
Solyc06g061040		Ribose-phosphate pyrophosphokinase	sly:101244195	K00948	ribose-phosphate pyrophosphokinase	[EC:2.7.6.1]	AT1G32380	PRS2	71.9603	72.5	1
Solyc08g077200		Ribose-phosphate pyrophosphokinase	sly:101262942	K00948	ribose-phosphate pyrophosphokinase	[EC:2.7.6.1]
Solyc10g024410		Ribose-phosphate pyrophosphokinase	sly:101263060	K00948	ribose-phosphate pyrophosphokinase	[EC:2.7.6.1]	AT2G44530	PRS5	75.2525	75.6345	1
Solyc01g080460	PPDK	Pyruvate, phosphate dikinase	sly:101267346	K01006	pyruvate, orthophosphate dikinase	[EC:2.7.9.1]	AT4G15530	PPDK	78.342	78.5047	1
Solyc01g010250	PGL1	6-phosphogluconolactonase	sly:101259276	K01057	6-phosphogluconolactonase	[EC:3.1.1.31]
Solyc03g082580		6-phosphogluconolactonase	sly:101244165	K01057	6-phosphogluconolactonase	[EC:3.1.1.31]	AT5G04140/AT2G41220	GLU1/2	81.1228/79.2721	79.7937/78.8828	1
Solyc05g012110	PGL2	6-phosphogluconolactonase	sly:101264118	K01057	6-phosphogluconolactonase	[EC:3.1.1.31]	AT1G13700	PGL1	69.5489	69.0299	1
Solyc06g053200		6-phosphogluconolactonase	sly:101263711	K01057	6-phosphogluconolactonase	[EC:3.1.1.31]	AT5G24420/AT3G49360	PGL2/5	52.6923/52.3077	54.3651/52.5097	1
Solyc07g066270		6-phosphogluconolactonase	sly:101262229	K01057	6-phosphogluconolactonase	[EC:3.1.1.31]
Solyc04g016360		S-formylglutathione hydrolase	sly:101260331	K01070	S-formylglutathione hydrolase	[EC:3.1.2.12]	AT2G41530	SFGH	80.6338	80.6338	1
Solyc06g076510		Phosphoserine phosphatase, chloroplastic	sly:101264434	K01079	phosphoserine phosphatase	[EC:3.1.3.3]	AT1G18640	PSP	64.7458	64.7458	1
Solyc05g052600	SBPASE	Sedoheptulose-1,7-bisphosphatase, chloroplastic	sly:100316873	K01100	sedoheptulose-bisphosphatase	[EC:3.1.3.37]	AT3G55800	SBPASE	84.9582	77.6081	1
Solyc06g060770		Formyltetrahydrofolate deformylase-like protein	sly:101251299	K01433	formyltetrahydrofolate deformylase	[EC:3.5.1.10]
Solyc08g078490		Formyltetrahydrofolate deformylase-like protein	sly:101259867	K01433	formyltetrahydrofolate deformylase	[EC:3.5.1.10]
Solyc02g092530		Acetamidase/Formamidase	sly:101258424	K01455	formamidase	[EC:3.5.1.49]	AT4G37560/AT4G37550	IAMH1/2	78.8136/74.3644	82.3009/76.9737	1
Solyc02g077240	PDC1	Pyruvate decarboxylase	sly:101246495	K01568	pyruvate decarboxylase	[EC:4.1.1.1]
Solyc09g005110	PDC2	Pyruvate decarboxylase	sly:101256911	K01568	pyruvate decarboxylase	[EC:4.1.1.1]	AT5G54960	PDC2	82.5	81.5486	1
Solyc10g076510	PDC2L	Pyruvate decarboxylase	sly:101247173	K01568	pyruvate decarboxylase	[EC:4.1.1.1]	AT5G54960	PDC2	82.2554	81.7133
Solyc04g006970		Phosphoenolpyruvate carboxylase	sly:101245149	K01595	phosphoenolpyruvate carboxylase	[EC:4.1.1.31]
Solyc07g055060		Phosphoenolpyruvate carboxylase	sly:101248407	K01595	phosphoenolpyruvate carboxylase	[EC:4.1.1.31]
Solyc07g062530		phosphoenolpyruvate carboxylase 2	sly:101267723	K01595	phosphoenolpyruvate carboxylase	[EC:4.1.1.31]	AT1G53310/AT3G14940	PPC1/3	83.7137/84.5436	83.454/84.1942	1
Solyc10g007290		phosphoenolpyruvate carboxylase	sly:101261166	K01595	phosphoenolpyruvate carboxylase	[EC:4.1.1.31]
Solyc12g014250		Phosphoenolpyruvate carboxylase	sly:101260311	K01595	phosphoenolpyruvate carboxylase	[EC:4.1.1.31]	AT3G14940	PPC3	73.5371	86.9835	1
Solyc02g063150	RBCS1A/B	RuBP carboxylase small subunit	sly:543973	K01602	ribulose-bisphosphate carboxylase small chain	[EC:4.1.1.39]	AT1G67090/AT5G38420/AT5G38430/AT5G38410	RBCS-1A/2B/1B	69.6133/71.8232/71.8232/72.3757	70/71.8232/71.8232/70.4301	1
Solyc02g085950	RBCS1A	cell wall protein X77373	sly:101268337	K01602	ribulose-bisphosphate carboxylase small chain	[EC:4.1.1.39]	AT1G67090	RBCS-1A	70.5556	70.5556	1
Solyc03g034220	RBCS3B	Tomato RuBP carboxylase small subunit	sly:543974	K01602	ribulose-bisphosphate carboxylase small chain	[EC:4.1.1.39]	AT5G38410	RBCS3B	74.4444	72.043	1
Solyc07g017950	RBCS1	Ribulose bisphosphate carboxylase small chain	sly:101257875	K01602	ribulose-bisphosphate carboxylase small chain	[EC:4.1.1.39]
Solyc04g076880	PEPC2	phosphoenolpyruvate carboxykinase	sly:543812	K01610	phosphoenolpyruvate carboxykinase (ATP)	[EC:4.1.1.49]
Solyc12g088160	PEPC1	Phosphoenolpyruvate carboxykinase	sly:101252671	K01610	phosphoenolpyruvate carboxykinase (ATP)	[EC:4.1.1.49]
Solyc04g009960		Threonine aldolase	sly:101247807	K01620	threonine aldolase	[EC:4.1.2.48]
Solyc01g110360	FBA1	Fructose-bisphosphate aldolase	sly:101246870	K01623	fructose-bisphosphate aldolase, class I	[EC:4.1.2.13]	AT2G21330/AT4G38970	FBA1/2	86.9018/88.1612	86.4662/87.9397	1
Solyc02g062340	FBA2	Fructose-bisphosphate aldolase	sly:101249787	K01623	fructose-bisphosphate aldolase, class I	[EC:4.1.2.13]	AT4G38970	FBA2	87.3418	86.6834	1
Solyc02g084440	FBA3	Fructose-bisphosphate aldolase	sly:101250853	K01623	fructose-bisphosphate aldolase, class I	[EC:4.1.2.13]
Solyc05g008600	FBA4	ripening regulated protein (DDTFR6/A)	sly:101264821	K01623	fructose-bisphosphate aldolase, class I	[EC:4.1.2.13]	AT2G01140	FBA3	83.7975	84.6547	1
Solyc07g065900	FBA6	Fructose-bisphosphate aldolase	sly:101243907	K01623	fructose-bisphosphate aldolase, class I	[EC:4.1.2.13]	AT4G26530/AT4G26520	FBA5	37.3206/34.2105	87.1508/79.8883	1
Solyc09g009260	FBA7	fructose-1,6-bisphosphate aldolase	sly:101266063	K01623	fructose-bisphosphate aldolase, class I	[EC:4.1.2.13]	AT3G52930/AT5G03690	FBA4/8	81.8436/84.3575	81.8436/76.8448	1
Solyc07g052480		isocitrate lyase LEU18678	sly:544276	K01637	isocitrate lyase	[EC:4.1.3.1]
Solyc05g052480		Malate synthase	sly:101267395	K01638	malate synthase	[EC:2.3.3.9]
Solyc01g073740		Citrate synthase	sly:101249011	K01647	citrate synthase	[EC:2.3.3.1]	AT3G60100/AT2G44350	CSY5/CSY4	83.1915/85.3191	83.3689/84.5992	1
Solyc07g055840		Citrate synthase	sly:101258079	K01647	citrate synthase	[EC:2.3.3.1]	AT2G42790	CSY3	81.6047	81.9253	1
Solyc12g011000		Citrate synthase	sly:101260902	K01647	citrate synthase	[EC:2.3.3.1]	AT3G58750/AT3G58740	CSY2/CSY1	82.4903/68.4825	82.4903/73.3333	1
Solyc01g059880		Citrate synthase-like	sly:101263147	K01648	ATP citrate (pro-S)-lyase	[EC:2.3.3.8]	AT5G49460	ACLB-2	91.7763	91.7763	1
Solyc01g101040		ATP-citrate synthase	sly:101261460	K01648	ATP citrate (pro-S)-lyase	[EC:2.3.3.8]	AT1G09430	ACLA-3	90.3073	90.0943	1
Solyc04g039670		ATP-citrate synthase	sly:101258745	K01648	ATP citrate (pro-S)-lyase	[EC:2.3.3.8]	AT1G10670	ACLA-1	84.323	80.1354	1
Solyc05g005160		ATP-citrate synthase	sly:101246135	K01648	ATP citrate (pro-S)-lyase	[EC:2.3.3.8]	AT1G10670/AT1G60810	ACLA-1/2	87.234/87.4705	83.2957/87.4705	1
Solyc12g099260		Citrate synthase-like	sly:101267503	K01648	ATP citrate (pro-S)-lyase	[EC:2.3.3.8]	AT3G06650/AT5G49460	ACLB-1/2	91.2829/91.6118	91.2829/91.6118	1
Solyc06g009820		Fumarate hydratase class II	sly:101243791	K01679	fumarate hydratase, class II	[EC:4.2.1.2]	AT2G47510	FUM1	88.1148	87.3984	1
Solyc09g075450		Fumarate hydratase class II	sly:101265278	K01679	fumarate hydratase, class II	[EC:4.2.1.2]	AT2G47510/AT5G50950	FUM1/2	85.2227/78.9474	85.5691/76.4706	1
Solyc07g052350		Aconitate hydratase	sly:101254008	K01681	aconitate hydratase	[EC:4.2.1.3]	AT2G05710	ACO3	82.9146	83.3333	1
Solyc12g005860		Aconitate hydratase	sly:101248455	K01681	aconitate hydratase	[EC:4.2.1.3]	AT2G05710	ACO3	84.6075	83.8384	1
Solyc03g114500		Enolase	sly:101267392	K01689	enolase	[EC:4.2.1.11]
Solyc06g076650		Enolase	sly:101262427	K01689	enolase	[EC:4.2.1.11]
Solyc09g009020	ENO2	enolase	sly:544068	K01689	enolase	[EC:4.2.1.11]	AT2G36530	ENO2	90.0901	90.0901	1
Solyc10g085550	ENO4	Enolase	sly:101247482	K01689	enolase	[EC:4.2.1.11]
Solyc01g098550		Tryptophan synthase alpha chain	sly:101255433	K01695	tryptophan synthase alpha chain	[EC:4.2.1.20]	AT3G54640/AT4G02610	TSA1/TRPA1	63.4006/63.4006	70.5128/80	1
Solyc07g064280		Tryptophan synthase beta chain	sly:101254921	K01696	tryptophan synthase beta chain	[EC:4.2.1.20]	AT5G54810/AT4G27070	TSB1/2	82.6754/82.6754	80.2128/79.3684	1
Solyc10g006400		Tryptophan synthase beta chain	sly:101256529	K01696	tryptophan synthase beta chain	[EC:4.2.1.20]	AT4G27070	TSB2	82.0513	80.8421	1
Solyc03g121910		Threonine synthase	sly:101260521	K01733	threonine synthase	[EC:4.2.3.1]	AT1G72810	TS2	79.5761	80.0388	1
Solyc06g062840		Threonine synthase, chloroplastic	sly:101244777	K01733	threonine synthase	[EC:4.2.3.1]
Solyc07g065470		Cysteine synthase	sly:101253301	K01738	cysteine synthase	[EC:2.5.1.47]	AT1G55880		73.1591	73.1591	1
Solyc08g014340		Cysteine synthase	sly:101254617	K01738	cysteine synthase	[EC:2.5.1.47]	AT2G43750/AT3G59760	OASB/C	72.7979/74.6114	71.6837/66.5127	1
Solyc09g082060		Cysteine synthase	sly:101244415	K01738	cysteine synthase	[EC:2.5.1.47]	AT4G14880/AT3G22460	OASA1/2	84/65.2308	84.7826/84.8	1
Solyc09g008670		threonine deaminase	sly:543983	K01754	threonine dehydratase	[EC:4.3.1.19]	AT3G10050	OMR1	49.0756	49.3243	1
Solyc10g083760		chloroplast threonine deaminase 1 precursor	sly:100037737	K01754	threonine dehydratase	[EC:4.3.1.19]
Solyc03g115820	RPEL	Ribulose-phosphate 3-epimerase-like	sly:101264109	K01783	ribulose-phosphate 3-epimerase	[EC:5.1.3.1]	AT5G61410	RPE	82.9787	83.274	1
Solyc05g007260	RPE	Ribulose-phosphate 3-epimerase	sly:101262009	K01783	ribulose-phosphate 3-epimerase	[EC:5.1.3.1]	AT1G63290/AT3G01850	Aldolase-type TIM barrel	74.2222/74.2222	73.5683/74.2222	1
Solyc02g087770		Aldose 1-epimerase	sly:109119603	K01785	aldose 1-epimerase	[EC:5.1.3.3]
Solyc02g087780		Aldose 1-epimerase	sly:101257126	K01785	aldose 1-epimerase	[EC:5.1.3.3]
Solyc03g113030		Aldose 1-epimerase	sly:101249166	K01785	aldose 1-epimerase	[EC:5.1.3.3]
Solyc03g118650		Aldose 1-epimerase	sly:101253766	K01785	aldose 1-epimerase	[EC:5.1.3.3]	AT3G17940	Galactose mutarotase-like	76.1194	74.7801	1
Solyc01g095470		Glucose-6-phosphate 1-epimerase	sly:101249960	K01792	glucose-6-phosphate 1-epimerase	[EC:5.1.3.15]
Solyc02g067860		Glucose-6-phosphate 1-epimerase	sly:101255458	K01792	glucose-6-phosphate 1-epimerase	[EC:5.1.3.15]
Solyc02g085100		Glucose-6-phosphate 1-epimerase	sly:101263563	K01792	glucose-6-phosphate 1-epimerase	[EC:5.1.3.15]	AT5G66530	Galactose mutarotase-like	71.1921	70.0326	1
Solyc07g017900		Glucose-6-phosphate 1-epimerase	sly:101265043	K01792	glucose-6-phosphate 1-epimerase	[EC:5.1.3.15]	AT5G57330		76.5079	77.2436	1
Solyc08g081930		Glucose-6-phosphate 1-epimerase	sly:101265664	K01792	glucose-6-phosphate 1-epimerase	[EC:5.1.3.15]	AT4G23730		72.6073	70.5128	1
Solyc10g011760		Glucose-6-phosphate 1-epimerase	sly:101248431	K01792	glucose-6-phosphate 1-epimerase	[EC:5.1.3.15]
Solyc01g111120		Triosephosphate isomerase	sly:101246286	K01803	triosephosphate isomerase (TIM)	[EC:5.3.1.1]	AT2G21330/AT4G38970	FBA1/2	86.9018/88.1612	86.4662/87.9397	1
Solyc04g011510		Triosephosphate isomerase	sly:101260332	K01803	triosephosphate isomerase (TIM)	[EC:5.3.1.1]	AT3G55440	CTIMC	87.7953	87.7953	1
Solyc06g005490		Triosephosphate isomerase	sly:101253902	K01803	triosephosphate isomerase (TIM)	[EC:5.3.1.1]
Solyc10g054870	TIM	Triosephosphate isomerase	sly:101250846	K01803	triosephosphate isomerase (TIM)	[EC:5.3.1.1]	AT2G21170	TIM	80.4487	79.6825	1
Solyc01g097460		Ribose 5-phosphate isomerase A	sly:101264255	K01807	ribose 5-phosphate isomerase A	[EC:5.3.1.6]	AT3G04790	RPI3	67.5768	71.7391	1
Solyc02g069620		Ribose 5-phosphate isomerase A	sly:101266787	K01807	ribose 5-phosphate isomerase A	[EC:5.3.1.6]
Solyc05g008370		Ribose 5-phosphate isomerase A	sly:101260137	K01807	ribose 5-phosphate isomerase A	[EC:5.3.1.6]	AT1G71100/AT2G01290	RPI1/2	66.791/66.0448	67.0412/66.7924	1
Solyc04g076090	GPDI	glucose-6-phosphate isomerase	sly:543945	K01810	glucose-6-phosphate isomerase	[EC:5.3.1.9]	AT4G24610		37.0703	60.6926	1
Solyc12g014380		glucose-6-phosphate isomerase DQ451687	sly:101262594	K01810	glucose-6-phosphate isomerase	[EC:5.3.1.9]	AT5G42740	PGIC	72.7116	75.1786	1
Solyc04g054820	PGMP1	2,3-bisphosphoglycerate-dependent phosphoglycerate mutase	sly:101265817	K01834	2,3-bisphosphoglycerate-dependent phosphoglycerate mutase	[EC:5.4.2.11]	AT1G78050/AT1G22170	PGM	49.5627/53.0612	51.2048/54.491	1
Solyc04g072800		2,3-bisphosphoglycerate-dependent phosphoglycerate mutase	sly:101247124	K01834	2,3-bisphosphoglycerate-dependent phosphoglycerate mutase	[EC:5.4.2.11]
Solyc03g006870		Phosphoglucomutase protein	sly:101267287	K01835	phosphoglucomutase	[EC:5.4.2.2]	AT5G51820	PGMP	79.2721	80.4173	1
Solyc04g045340		Phosphoglucomutase, cytoplasmic	sly:101267885	K01835	phosphoglucomutase	[EC:5.4.2.2]	AT1G70730/AT1G23190	PGM2/3	80.789/79.7599	71.148/79.7599	1
Solyc02g094640		Acetyl-coenzyme A synthetase	sly:101256234	K01895	acetyl-CoA synthetase	[EC:6.2.1.1]
Solyc07g017860		Acetyl-coenzyme A synthetase	sly:101264442	K01895	acetyl-CoA synthetase	[EC:6.2.1.1]	AT5G36880	ACS	79.4682	72.4091	1
Solyc01g007910		succinyl-CoA ligase alpha 1 subunit	sly:543860	K01899	succinyl-CoA synthetase alpha subunit	[EC:6.2.1.4 6.2.1.5]	AT5G23250/AT5G08300	Succinyl-CoA ligase, alpha subunit	86.1446/84.0361	83.871/80.4035	1
Solyc02g005350		succinyl-CoA ligase alpha 2 subunit	sly:543943	K01899	succinyl-CoA synthetase alpha subunit	[EC:6.2.1.4 6.2.1.5]	AT5G08300	Succinyl-CoA ligase, alpha subunit	82.4926	80.1153	1
Solyc06g083790		succinyl CoA ligase beta subunit	sly:543863	K01900	succinyl-CoA synthetase beta subunit	[EC:6.2.1.4 6.2.1.5]	AT2G20420	ACL	83.848	83.848	1
Solyc01g060180		AMP-dependent synthetase/ligase	sly:101259973	K01913	acetate/butyrate---CoA ligase	[EC:6.2.1.1 6.2.1.2]
Solyc12g099360		AMP-dependent synthetase/ligase	sly:101265715	K01913	acetate/butyrate---CoA ligase	[EC:6.2.1.1 6.2.1.2]	AT3G16910	AAE7	73.3686	73.1107	1
Solyc01g080280		chloroplast glutamine synthetase	sly:543998	K01915	glutamine synthetase	[EC:6.3.1.2]	AT5G35630	GLN2	84.4907	84.8837	1
Solyc04g014510		glutamine synthase	sly:543756	K01915	glutamine synthetase	[EC:6.3.1.2]
Solyc11g011380		glutamine synthetase	sly:544275	K01915	glutamine synthetase	[EC:6.3.1.2]
Solyc01g006280		Formate--tetrahydrofolate ligase	sly:101265950	K01938	formate--tetrahydrofolate ligase	[EC:6.3.4.3]	AT1G50480	THFS	88.4858	88.4858	1
Solyc01g008330		Biotin carboxylase	sly:101267921	K01961	acetyl-CoA carboxylase, biotin carboxylase subunit	[EC:6.4.1.2 6.3.4.14]
Solyc09g013080		Acetyl-coenzyme A carboxylase carboxyl transferase subunit alpha	sly:101256513	K01962	acetyl-CoA carboxylase carboxyl transferase subunit alpha	[EC:6.4.1.2 2.1.3.15]	AT2G38040	CAC3	61.1038	60.4681	1
Solyc06g069530		Biotin carboxyl carrier protein of acetyl-CoA carboxylase	sly:101259549	K02160	acetyl-CoA carboxylase biotin carboxyl carrier protein		AT5G15530	BCCP2	45.977	47.0588	1
Solyc02g068740		Glycine cleavage system H protein	sly:101258615	K02437	glycine cleavage system H protein
Solyc06g061070		Glycine cleavage system H protein	sly:101244882	K02437	glycine cleavage system H protein		AT1G32470	GDH3	78.5276	77.1084	1
Solyc08g007040		Glycine cleavage system H protein	sly:101257194	K02437	glycine cleavage system H protein		AT2G35370	GDH1	81.9876	80	1
Solyc06g050990		Histidine phosphatase superfamily	sly:101244492	K03103	multiple inositol-polyphosphate phosphatase / 2,3-bisphosphoglycerate 3-phosphatase	[EC:3.1.3.62 3.1.3.80]	AT1G09870	histidine acid phosphatase	65.5914	62.6283	1
Solyc01g106010	FBA1/2	Fructose-1,6-bisphosphatase	sly:101253137	K03841	fructose-1,6-bisphosphatase I	[EC:3.1.3.11]	AT5G64380		66.0934	66.5842	1
[truncated: 46 more rows]

## Sheet: Supplemental Table 7
Supplemental Table 6. Transcription factor binding sites that were overrepresented in the promoters of up-regulated photorespiration genes
[truncated: 28 more rows]

[truncated: 2 more sheets: Supplemental Table 8, Supplemental Table 9]
